# Supplementary material for: Genomic and phenotypic analysis of invasive Streptococcus suis isolated in Spain reveals genetic diversification and associated virulence traits
Source: Vet Res. 2024 Jan 24;55:11. doi: 10.1186/s13567-024-01267-0 (PMC10807230; doi:10.1186/s13567-024-01267-0)
Supplement: Supplementary file 1 — Additional file 1: Clinical isolates of S. suis analysed in this study. [file 13567_2024_1267_MOESM1_ESM.xlsx]

## Sheet: Table S1
Isolate	Autonomous Community	Province	Host Age	Host Pathology	Anatomical site of isolation	Isolation date	MLST profile	CC	eBG	Serotipo	BAP
Ss_01	Andalusia	Córdoba	Transition pig (3-10 weeks old)	Unknown	CNS	2019-02-06	1	1	1	2
Ss_02	Aragon	Huesca	Transition pig (3-10 weeks old)	Ar.	A	2019-02-25	1	1	1	14
Ss_03	Aragon	Teruel	Transition pig (3-10 weeks old)	Bs.	CNS	2019-03-19	1649	Singleton	Singleton	9
Ss_04	Aragon	Huesca	Non-defined	Nr.	CNS	2019-03-13	123	123	5	9
Ss_05	Aragon	Huesca	Transition pig (3-10 weeks old)	Ar.	A	2020-06-01	1	1	1	2
Ss_06	Aragon	Zaragoza	Transition pig (3-10 weeks old)	Nr.	CNS	2019-03-29	17	20	Singleton	4
Ss_07	Aragon	Zaragoza	Transition pig (3-10 weeks old)	Nr. / Ar.	CNS	2020-04-02	1	1	1	1/2
Ss_08	Catalonia	Barcelona	Transition pig (3-10 weeks old)	Nr.	CNS	2019-07-25	24	24	3	7	2
Ss_09	Catalonia	Lleida	Transition pig (3-10 weeks old)	Nr. / Ar.	CNS	2020-02-28	94	94	5	4
Ss_10	Catalonia	Tarragona	Transition pig (3-10 weeks old)	Nr. / Ar.	CNS	2018-12-11	3	1	1	1
Ss_11	Catalonia	Tarragona	Transition pig (3-10 weeks old)	Nr. / Pn.	A	2018-10-05	198	16	2	8
Ss_12	Catalonia	Barcelona	Transition pig (3-10 weeks old)	Nr.	CNS	2019-06-26	94	94	5	4
Ss_13	Catalonia	Barcelona	Transition pig (3-10 weeks old)	Nr. / Ar. / Pr.	CNS	2019-05-21	3	1	1	1/2
Ss_14	Catalonia	Girona	Suckling pigs (0-3 weeks old)	Nr.	CNS	2019-02-05	1	1	1	2
Ss_15	Castilla y León	Segovia	Transition pig (3-10 weeks old)	Nr.	CNS	2019-05-03	1650	123	5	9
Ss_16	Castilla y León	Zamora	Non-defined	Nr.	CNS	2019-10-15	1621	94	5	4
Ss_17	Castilla La-Mancha	Albacete	Transition pig (3-10 weeks old)	Nr. / Ar.	A	2019-10-11	1651	Singleton	Singleton	3
Ss_18	Castilla La-Mancha	Toledo	Transition pig (3-10 weeks old)	Nr. / Ar. / Pn.	CNS	2018-12-12	1652	123	5	9
Ss_19	Extremadura	Badajoz	Non-defined	Nr. / Ar.	CNS	2019-03-21	1	1	1	14
Ss_20	Extremadura	Cáceres	Transition pig (3-10 weeks old)	Nr. / Ar.	CNS	2019-11-07	29	29	4	7	4
Ss_21	Navarra	Navarra	Transition pig (3-10 weeks old)	Nr.	A	2020-03-03	1	1	1	1/2	1
Ss_22	Basque Country	Alava	Transition pig (3-10 weeks old)	Nr. / Ar.	A	2019-02-05	1	1	1	1	1
Ss_23	Valencian Community	Castellón	Transition pig (3-10 weeks old)	Nr.	CNS	2019-04-10	1	1	1	1
Ss_24	Andalusia	Huelva	Transition pig (3-10 weeks old)	Nr. / Ar.	CNS, A	2005-11-16	949	Singleton	Singleton	NT	6
Ss_25	Valencian Community	Alicante	Transition pig (3-10 weeks old)	Ar.	A	2019-04-03	1552	1	1	1
Ss_26	Murcia	Murcia	Transition pig (3-10 weeks old)	Nr.	CNS	2019-05-10	1	1	1	1
Ss_27	Castilla La-Mancha	Toledo	Transition pig (3-10 weeks old)	Sp.	CNS, P	2019-10-16	1	1	1	1
Ss_28	Castilla y León	Burgos	Transition pig (3-10 weeks old)	Nr. / Pn.	CNS, P	2015-06-16	1552	1	1	1
Ss_29	Catalonia	Girona	Transition pig (3-10 weeks old)	Sp.	C	2018-01-11	1622	123	5	9
Ss_31	Catalonia	Lleida	Transition pig (3-10 weeks old)	Ar.	A	2018-10-11	1	1	1	1
Ss_32	Andalusia	Jaén	Transition pig (3-10 weeks old)	Ar.	A	2019-11-29	3	1	1	1/2
Ss_34	Catalonia	Girona	Transition pig (3-10 weeks old)	Ar. / Pn.	A, P, Cn	2018-03-15	94	94	5	4
Ss_35	Catalonia	Lleida	Transition pig (3-10 weeks old)	Nr. / Ar.	CNS, A	2018-11-14	1623	29	4	7
Ss_37	Murcia	Murcia	Transition pig (3-10 weeks old)	Nr.	CNS	2019-07-06	1	1	1	1
Ss_38	Castilla La-Mancha	Toledo	Transition pig (3-10 weeks old)	Ar.	A	2019-04-13	1	1	1	2
Ss_39	Castilla y León	Burgos	Transition pig (3-10 weeks old)	Ar.	A	2014-07-08	1552	1	1	1
Ss_41	Catalonia	Barcelona	Transition pig (3-10 weeks old)	Ar.	CNS	2017-04-21	1	1	1	1
Ss_42	Aragon	Teruel	Transition pig (3-10 weeks old)	Nr.	CNS	2019-09-18	29	29	4	7
Ss_44	Castilla y León	Salamanca	Transition pig (3-10 weeks old)	Nr.	CNS	2018-07-13	1	1	1	2
Ss_45	Catalonia	Lleida	Transition pig (3-10 weeks old)	Nr. / Ar.	CNS, A	2018-06-06	3	1	1	2	1
Ss_46	Murcia	Murcia	Transition pig (3-10 weeks old)	Nr.	CNS	2019-04-11	17	20	Singleton	4	3
Ss_47	Valencian Community	Valencia	Transition pig (3-10 weeks old)	Ar.	A	2018-06-07	1624	Singleton	Singleton	NT
Ss_48	Valencian Community	Valencia	Transition pig (3-10 weeks old)	Ar.	A	2018-10-26	1625	Singleton	Singleton	9	5
Ss_49	Murcia	Murcia	Transition pig (3-10 weeks old)	Nr. / Ar.	CNS, A	2019-01-23	1	1	1	1
Ss_50	Galicia	Pontevedra	Transition pig (3-10 weeks old)	Ar.	A	2018-10-05	123	123	5	9
Ss_51	Castilla y León	Valladolid	Transition pig (3-10 weeks old)	Ar. / Pn.	A, P	2014-09-04	1626	Singleton	Singleton	9	6
Ss_52	Catalonia	Lleida	Transition pig (3-10 weeks old)	Ar.	A	2017-02-14	1627	Singleton	Singleton	NT	7
Ss_53	Catalonia	Girona	Transition pig (3-10 weeks old)	Nr. / Ar.	CNS, A	2018-11-10	1628	1628/1633	6	NT	7
Ss_54	Catalonia	Barcelona	Transition pig (3-10 weeks old)	Ar. / Pn.	CNS, A	2019-10-06	3	1	1	1
Ss_55	Aragon	Teruel	Transition pig (3-10 weeks old)	Sp.	C, P	2019-03-07	1629	28	Singleton	2
Ss_56	Valencian Community	Valencia	Transition pig (3-10 weeks old)	Ar. / Pn.	A, P	2019-06-14	1	1	1	2
Ss_59	Castilla y León	Valladolid	Transition pig (3-10 weeks old)	Sp.	Cn, H	2015-08-07	1626	Singleton	Singleton	9
Ss_60	Catalonia	Lleida	Transition pig (3-10 weeks old)	Nr. / Ar. / Pn.	A, CNS, P	2019-09-20	1622	123	5	9
Ss_61	Catalonia	Girona	Transition pig (3-10 weeks old)	Nr. / Ar. / Pn.	CNS, P, A	2018-05-08	123	123	5	9
Ss_62	Catalonia	Barcelona	Transition pig (3-10 weeks old)	Nr.	A	2018-11-14	29	29	4	7
Ss_63	Aragon	Zaragoza	Transition pig (3-10 weeks old)	Nr. / Ar.	CNS, A	2018-12-31	29	29	4	7
Ss_64	Murcia	Murcia	Suckling pigs (0-3 weeks old)	Ar.	A	2018-03-10	1	1	1	1
Ss_66	Castilla La-Mancha	Cuenca	Suckling pigs (0-3 weeks old)	Nr. / Ar.	CNS, A	2018-01-27	1	1	1	1/2
Ss_67	Catalonia	Lleida	Transition pig (3-10 weeks old)	Nr.	CNS	2020-05-21	1	1	1	1
Ss_68	Catalonia	Girona	Transition pig (3-10 weeks old)	Nr.	CNS	2019-11-27	1630	Singleton	1	1
Ss_69	Catalonia	Barcelona	Transition pig (3-10 weeks old)	Nr. / Ar.	CNS, A	2018-10-23	29	29	4	7
Ss_70	Aragon	Zaragoza	Transition pig (3-10 weeks old)	Ap. / Pn.	A, P C	2017-03-04	1653	Singleton	Singleton	NT
Ss_71	Murcia	Murcia	Transition pig (3-10 weeks old)	Nr. / Pn.	CNS, P	2018-08-02	94	94	5	4
Ss_72	Madrid	Madrid	Transition pig (3-10 weeks old)	Nr.	CNS	2019-06-07	1	1	1	2	1
Ss_73	Castilla La-Mancha	Cuenca	Transition pig (3-10 weeks old)	Ar.	A	2019-10-09	141	1	1	1
Ss_74	Catalonia	Lleida	Transition pig (3-10 weeks old)	Ar.	A	2019-10-10	1	1	1	1
Ss_75	Catalonia	Lleida	Transition pig (3-10 weeks old)	Nr.	CNS, P	2017-03-16	1	1	1	1
Ss_77	Cantabria	Cantabria	Transition pig (3-10 weeks old)	Ar.	A, G	2020-01-14	123	123	5	9
Ss_78	Murcia	Murcia	Transition pig (3-10 weeks old)	Ar. / Pn.	A, P	2020-01-09	123	123	5	9
Ss_79	Murcia	Murcia	Transition pig (3-10 weeks old)	Nr.	CNS	2019-03-08	1	1	1	1
Ss_80	Castilla La-Mancha	Toledo	Transition pig (3-10 weeks old)	Nr. / Ar.	CNS, A	2018-01-20	1	1	1	1
Ss_81	Catalonia	Lleida	Suckling pigs (0-3 weeks old)	Ar.	A	2017-08-30	1	1	1	1/2
Ss_82	Catalonia	Lleida	Transition pig (3-10 weeks old)	Ar.	A	2019-05-08	3	1	1	2
Ss_83	Catalonia	Girona	Transition pig (3-10 weeks old)	Nr. / Ar.	CNS, A	2019-05-14	3	1	1	1
Ss_84	Catalonia	Barcelona	Transition pig (3-10 weeks old)	Nr. / Ar.	CNS, A	2019-01-08	123	123	5	9	4
Ss_85	Aragon	Huesca	Transition pig (3-10 weeks old)	Nr.	CNS	2019-05-07	123	123	5	9
Ss_86	Aragon	Huesca	Non-defined	Nr.	CNS	2019-03-19	123	123	5	9
Ss_87	Aragon	Huesca	Non-defined	Nr.	CNS	2019-03-19	123	123	5	9
Ss_88	Aragon	Huesca	Non-defined	Nr.	CNS	2019-03-19	29	29	4	7
Ss_89	Aragon	Huesca	Transition pig (3-10 weeks old)	Nr. / Ar.	A	2020-04-29	1	1	1	1
Ss_90	Aragon	Teruel	Transition pig (3-10 weeks old)	Nr. / Pn.	CNS	2019-06-19	123	123	5	9
Ss_91	Aragon	Teruel	Suckling pigs (0-3 weeks old)	Nr. / Ar.	CNS	2019-01-03	1	1	1	1
Ss_92	Aragon	Teruel	Suckling pigs (0-3 weeks old)	Nr. / Ar.	A	2019-04-04	29	29	4	7
Ss_93	Aragon	Zaragoza	Non-defined	Nr.	CNS	2020-02-05	29	29	4	7
Ss_94	Aragon	Zaragoza	Suckling pigs (0-3 weeks old)	Nr. / Ar.	CNS	2020-05-20	1	1	1	1/2
Ss_95	Aragon	Zaragoza	Transition pig (3-10 weeks old)	Nr.	CNS	2019-11-20	16	16	2	9
Ss_96	Aragon	Zaragoza	Transition pig (3-10 weeks old)	Nr. / Ar.	CNS	2019-09-18	29	29	4	7
Ss_97	Aragon	Zaragoza	Transition pig (3-10 weeks old)	Nr.	A	2020-06-09	29	29	4	7
Ss_98	Aragon	Zaragoza	Transition pig (3-10 weeks old)	Ar.	A	2020-06-16	13	13/149	Singleton	1
Ss_99	Aragon	Zaragoza	Transition pig (3-10 weeks old)	Nr. / Ar. / Bs.	CNS	2019-01-25	1631	1	1	1
Ss_100	Aragon	Zaragoza	Transition pig (3-10 weeks old)	Nr.	CNS	2019-03-06	123	123	5	9
Ss_101	Aragon	Zaragoza	Transition pig (3-10 weeks old)	Nr. / Ar. / Pn.	CNS	2018-12-13	1632	123	5	9
Ss_102	Castilla y León	Burgos	Suckling pigs (0-3 weeks old)	Nr.	CNS	2018-08-02	1633	1628/1633	6	NT
Ss_104	Castilla y León	Segovia	Suckling pigs (0-3 weeks old)	Nr.	CNS	2020-01-14	1634	Singleton	Singleton	NT
Ss_105	Castilla y León	Segovia	Suckling pigs (0-3 weeks old)	Ar.	A	2020-08-11	1	1	1	1/2
Ss_106	Castilla y León	Soria	Transition pig (3-10 weeks old)	Nr. / Ar.	CNS	2018-10-22	123	123	5	9	4
Ss_107	Castilla y León	Soria	Fattening	Nr. / Ar.	A	2019-11-08	1654	Singleton	Singleton	NT	5
Ss_108	Castilla y León	Valladolid	Transition pig (3-10 weeks old)	Nr. / Ar.	A	2019-06-21	29	29	4	7
Ss_109	Castilla y León	Zamora	Transition pig (3-10 weeks old)	Nr. / Ar.	CNS	2018-08-01	16	16	2	9	3
Ss_110	Andalusia	Almería	Transition pig (3-10 weeks old)	Nr.	CNS	2019-01-16	123	123	5	9
Ss_111	Andalusia	Huelva	Transition pig (3-10 weeks old)	Nr.	CNS	2019-06-04	1	1	1	2
Ss_112	Andalusia	Jaén	Transition pig (3-10 weeks old)	Bs.	CNS	2019-10-23	123	123	5	9
Ss_113	Andalusia	Málaga	Transition pig (3-10 weeks old)	Bs.	CNS	2019-07-25	1	1	1	2
Ss_114	Andalusia	Sevilla	Suckling pigs (0-3 weeks old)	Nr.	CNS	2019-03-21	1635	Singleton	Singleton	NT
Ss_115	Galicia	A Coruña	Non-defined	Pn. / Dg.	A	2020-04-24	1636	Singleton	Singleton	NT	7
Ss_116	Andalusia	Almería	Transition pig (3-10 weeks old)	Nr.	CNS	2020-07-16	29	29	4	7
Ss_117	Andalusia	Almería	Non-defined	Nr.	CNS	2020-07-10	123	123	5	9
Ss_118	Andalusia	Jaén	Non-defined	Nr.	CNS	2021-07-22	1	1	1	1
Ss_119	Andalusia	Jaén	Non-defined	Nr.	CNS	2021-07-29	1	1	1	1
Ss_120	Andalusia	Sevilla	Transition pig (3-10 weeks old)	Ar.	A	2019-01-30	29	29	4	7
Ss_121	Aragon	Huesca	Non-defined	Nr.	CNS	2019-02-12	1	1	1	1
Ss_122	Aragon	Huesca	Non-defined	Nr.	CNS	2019-11-29	1	1	1	1
Ss_123	Aragon	Huesca	Non-defined	Ar.	A	2019-07-09	3	1	1	2
Ss_124	Aragon	Huesca	Non-defined	Nr.	CNS	2019-12-24	1637	24	3	3	2
Ss_125	Aragon	Huesca	Non-defined	Nr.	CNS	2019-12-12	29	29	4	7
Ss_126	Aragon	Huesca	Non-defined	Ar.	A	2019-09-05	1638	Singleton	Singleton	NT
Ss_127	Aragon	Huesca	Non-defined	Nr.	CNS	2019-07-09	123	123	5	9
Ss_128	Aragon	Zaragoza	Non-defined	Ar.	A	2019-08-22	3	1	1	2
Ss_129	Aragon	Zaragoza	Transition pig (3-10 weeks old)	Ar.	A	2019-03-22	1639	Singleton	Singleton	5
Ss_130	Aragon	Zaragoza	Non-defined	Nr.	CNS	2019-10-02	29	29	4	7
Ss_131	Aragon	Zaragoza	Non-defined	Nr.	CNS	2019-09-04	1640	Singleton	5	7
Ss_132	Aragon	Zaragoza	Non-defined	Nr.	CNS	2019-02-05	1641	123	5	9
Ss_133	Catalonia	Lleida	Non-defined	Nr.	CNS	2018-11-29	1642	1	1	1
Ss_134	Catalonia	Lleida	Non-defined	Nr.	CNS	2019-03-20	1642	1	1	14	1
Ss_135	Catalonia	Lleida	Non-defined	Ar.	A	2019-04-03	1642	1	1	14
Ss_136	Catalonia	Lleida	Non-defined	Nr.	CNS	2019-02-20	3	1	1	2
Ss_137	Catalonia	Lleida	Non-defined	Ar.	A	2019-02-28	3	1	1	2
Ss_138	Catalonia	Lleida	Non-defined	Ar.	A	2019-04-12	1644	24	3	7
Ss_139	Castilla y León	Segovia	Non-defined	Ar.	A	2019-09-25	1552	1	1	14
Ss_140	Castilla y León	Segovia	Non-defined	Nr.	CNS	2019-09-04	1552	1	1	1
Ss_141	Castilla y León	Segovia	Non-defined	Nr.	CNS	2019-10-16	1	1	1	2
Ss_142	Castilla y León	Valladolid	Non-defined	Nr.	CNS	2019-10-09	13	13/149	Singleton	1
Ss_143	Castilla y León	Valladolid	Non-defined	Unknown	CNS	2018-12-20	123	123	5	9
Ss_144	Castilla y León	Valladolid	Non-defined	Nr.	CNS	2019-09-26	123	123	5	9
Ss_145	Castilla y León	Valladolid	Fattening	Nr.	CNS	2019-10-09	94	94	5	NT
Ss_146	Castilla y León	Valladolid	Non-defined	Nr.	CNS	2019-10-09	123	123	5	9
Ss_147	Castilla La-Mancha	Toledo	Non-defined	Ar.	A	2019-10-10	1645	Singleton	Singleton	NT
Ss_148	Galicia	A Coruña	Non-defined	Ar.	A	2019-02-19	123	123	5	9
Ss_149	Galicia	A Coruña	Non-defined	Ar.	A	2019-03-27	123	123	5	9
Ss_150	Murcia	Murcia	Non-defined	Ar.	A	2019-10-04	123	123	5	9
Ss_151	Navarra	Navarra	Non-defined	Ar.	A	2018-11-23	1	1	1	2
Ss_154	Aragon	Huesca	Transition pig (3-10 weeks old)	Nr. / Pn.	CNS	2019-01-15	123	123	5	9
Ss_155	Aragon	Huesca	Transition pig (3-10 weeks old)	Nr.	CNS	2019-10-08	123	123	5	9
Ss_156	Aragon	Huesca	Transition pig (3-10 weeks old)	Nr.	CNS	2019-03-11	123	123	5	9
Ss_157	Aragon	Huesca	Transition pig (3-10 weeks old)	Nr.	CNS	2019-06-24	123	123	5	9
Ss_159	Aragon	Huesca	Transition pig (3-10 weeks old)	Nr. / Ar.	CNS	2018-11-22	123	123	5	9
Ss_160	Aragon	Huesca	Transition pig (3-10 weeks old)	Nr.	CNS	2019-06-19	123	123	5	9
Ss_161	Aragon	Huesca	Transition pig (3-10 weeks old)	Nr.	CNS	2019-06-21	1822	16	2	9
Ss_162	Aragon	Huesca	Transition pig (3-10 weeks old)	Nr. / Ar.	CNS	2020-02-13	1	1	1	1
Ss_163	Aragon	Huesca	Fattening	Nr. / Pn.	CNS	2019-01-28	123	123	5	9
Ss_165	Aragon	Huesca	Transition pig (3-10 weeks old)	Nr.	CNS	2019-11-27	1	1	1	2
Ss_166	Aragon	Huesca	Suckling pigs (0-3 weeks old)	Ar.	A	2020-06-17	2275	Singleton	Singleton	NT
Ss_167	Aragon	Huesca	Suckling pigs (0-3 weeks old)	Nr.	A	2019-02-19	24	24	3	NT
Ss_168	Aragon	Huesca	Suckling pigs (0-3 weeks old)	Nr. / Ar.	CNS	2019-01-24	1824	Singleton	Singleton	NT
Ss_170	Aragon	Huesca	Transition pig (3-10 weeks old)	Nr.	CNS	2019-06-10	123	123	5	9
Ss_171	Aragon	Huesca	Transition pig (3-10 weeks old)	Nr. / Ar.	CNS	2020-05-22	1825	28	4	7
				LEYEND
				Ar = Arthritis	A = Articulation
				Sp = Septicaemia	C = Nasal turbinate
				Pn = Pneumonia	Cn = Heart
				Nr = Nervous symptoms	H = Liver
				Pr = Pericarditis	CNS = Central Nervous System
				Bs = Sudden death	P = Lung
				Dg= Digestive symptoms	G = Lymph nodes
