# Supplementary material for: Genomic and phenotypic analysis of invasive Streptococcus suis isolated in Spain reveals genetic diversification and associated virulence traits
Source: Vet Res. 2024 Jan 24;55:11. doi: 10.1186/s13567-024-01267-0 (PMC10807230; doi:10.1186/s13567-024-01267-0)
Supplement: Supplementary file 5 — Additional file 5: Results obtained from statistical analyses using Fisher’s exact test. Frequency, percentage, Adjusted Standardized Residues (ASR) and p value are included for each association. [file 13567_2024_1267_MOESM5_ESM.xlsx]

## Sheet: Information
Additional File 5. Results obtained from statistical analyses using Fisher's exact test. Adjusted Standarized Residues (ASR) and p-value are indicated for each association
Sheet name	Content
Serotype	Association between serotype - major ST and eBG
VGP	Association between each virulence gene profile (VGP) - major ST, eBG, and serotype
VGs	Association between each virulence gene and eBGs
Pathology	Association between pathology - major ST, eBG, serotype, and VGP
Anatomical site	Association between anatomical site of isolation - major ST, eBG, serotype, and VGP
Age	Association between carrier animal age - major ST, eBG, serotype, and VGP
Year	Association between isolation year - major ST, eBG, serotype, and VGP
BAP	Association between BAP - major ST, eBG, serotype, and VGP

## Sheet: Serotype
Relationship between the serotypes within the major STs. The frequency and percentage of isolates with the different serotypes is represented by each ST with their Adjusted strandarised residues (ASR) and p- value with Fiser's exact test.
	ST1				ST3				ST29				ST94				ST123				ST1552				Others
Serotypes	n	%	ASR	p	n	%	ASR	p	n	%	ASR	p	n	%	ASR	p	n	%	ASR	p	n	%	ASR	p	n	%	ASR	p
Serotype 1	21	0.512195	4.03577	<0.001	3	0.272727	0.389161	0.706	0	0	-2.15059	0.043	0	0	-1.04391	0.586	0	0	-3.21734	<0.001	4	0.8	3.2	0.008	6	0.122449	-2	0.051
Serotype 1/2	6	0.146341	2.68785	0.004	2	0.181818	1.91181	0.1	0	0	-0.877058	1	0	0	-0.50637	1	0	0	-1.41694	0.355	0	0	-0.50637	1	0	0	-2	0.057
Serotype 2	12	0.292683	3.13537	<0.001	6	0.545455	4.02623	<0.001	0	0	-1.35164	0.219	0	0	-0.780368	1	0	0	-2.3	0.025	0	0	-0.780368	1	1	0.0204082	-2.6	0.008
Serotype 3	0	0	-0.725011	1	0	0	-0.375534	1	0	0	-0.438529	1	0	0	-0.253185	1	0	0	-0.7	1	0	0	-0.253185	1	2	0.0408163	2.1	0.097
Serotype 4	0	0	-1.35637	0.191	0	0	-0.702559	1	0	0	-0.820413	1	4	0.8	7.97111	<0.001	0	0	-1.3	0.347	0	0	-0.473665	1	3	0.0612245	0.7	0.679
Serotype 5	0	0	-0.51266	1	0	0	-0.265543	1	0	0	-0.310087	1	0	0	-0.179029	1	0	0	-0.5	1	0	0	-0.179029	1	1	0.0204082	1.5	0.314
Serotype 7	0	0	-2.29269	0.004	0	0	-1.18754	0.361	15	1	9.4299	<0.001	0	0	-0.800641	1	0	0	-2.3	0.014	0	0	-0.9	1	5	0.102041	-0.7	0.508
Serotype 8	0	0	-0.51266	1	0	0	-0.265543	1	0	0	-0.310087	1	0	0	-0.179029	1	0	0	-0.5	1	0	0	-0.179029	1	1	0.0204082	1.5	0.314
Serotype 9	0	0	-3.36174	<0.001	0	0	-2.12212	0.036	0	0	-2.51301	0.012	0	0	-1.17397	0.323	30	1	9.9	<0.001	0	0	-1.4	0.323	13	0.265306	-0.2	1
Serotype 14	2	0.0487805	0.598335	0.607	0	0	-0.593771	1	0	0	-0.693375	1	0	0	-0.40032	1	0	0	-1.1	0.584	1	0.2	2.2	1	15	0.0408163	0.4	0.65
NT	0	0	-2.05064	0.007	0	0	-1.06217	0.605	0	0	-1.37719	0.368	1	0.2	0.680309	0.422	0	0	-2.1	0.043	0	0	-2	0.051	2	0.306122	5.7	<0.001
Relationship between the serotypes within eBGs. The frequency and percentage of isolates with the different serotypes is represented by each eBG with their Adjusted strandarised residues (ASR) and p- value with Fiser's exact test.
	eBG1				eBG2				eBG3				eBG4				eBG5				eBG6				Singletons
Serotypes	n	%	ASR	p	n	%	ASR	p	n	%	ASR	p	n	%	ASR	p	n	%	ASR	p	n	%	ASR	p	n	%	ASR	p
Serotype 1	32	0.507937	7.2	<0.001	0	0	-1.1	0.577	0	0	-1.1	0.577	0	0	-2.3	0.025	0	0	-4.1	<0.001	0	0	-0.8	1	2	0.0869565	-1.6	0.099
Serotype 1/2	8	0.126984	3.5	0.001	0	0	-0.452911	1	0	0	-0.452911	1	0	0	-1	0.6	0	0	-1.8	0.108	0	0	-0.320256	1	0	0	-1.2	0.605
Serotype 2	18	0.285714	5.2	<0.001	0	0	-0.8	1	0	0	-0.8	1	0	0	-1.6	0.229	0	0	-2.9	0.004	0	0	-0.493548	1	1	0.0434783	-1.2	0.311
Serotype 3	0	0	-1.2	0.515	0	0	-0.226455	1	1	0.25	4.3	0.051	0	0	-0.46685	1	0	0	-0.9	1	0	0	-0.160128	1	1	0.0434783	1.4	0.274
Serotype 4	0	0	-2.2	0.042	0	0	-0.423659	1	0	0	-0.423659	1	0	0	-0.873396	1	5	0.116279	2.7	0.018	0	0	-0.299572	1	2	0.0869565	1.1	0.275
Serotype 5	0	0	-0.8	1	0	0	-0.160128	1	0	0	-0.160128	1	0	0	-0.4	1	0	0	-0.6	1	0	0	-0.113228	1	1	0.0434783	2.4	0.147
Serotype 7	0	0	-3.9	<0.001	0	0	-0.8	1	2	0.5	2.3	0.08	17	1	11.4	<0.001	1	0.0232558	-2.4	0.016	0	0	-0.50637	1	0	0	-2	0.046
Serotype 8	0	0	-0.8	1	1	0.25	6.2	0.026	0	0	-0.160128	1	0	0	-0.4	1	0	0	-0.6	1	0	0	-0.113228	1	0	0	-0.383974	1
Serotype 9	0	0	-6.3	<0.001	3	0.75	2.2	0.064	0	0	-1.2	0.576	0	0	-2.7	0.004	36	0.837209	9.7	<0.001	0	0	-0.9	1	4	0.173913	-1.2	0.237
Serotype 14	5	0.0793651	2.8	0.01	0	0	-0.358057	1	0	0	-0.358057	1	0	0	-0.8	1	0	0	-1.4	0.323	0	0	-0.253185	1	0	0	-0.858592	1
NT	0	0	-3.5	<0.001	0	0	-0.7	1	1	0.25	1	0.354	0	0	-1.5	0.22	1	0.0232558	-2	0.072	2	1	4.2	0.01	12	0.521739	7.2	<0.001

## Sheet: VGP
Relationship between the virulence gene profiles (VGP) within the major STs. The frequency and percentage of isolates with the different VGP is represented by each ST with their Adjusted strandarised residues (ASR) and p- value with Fiser's exact test.
	ST1				ST3				ST29				ST94				ST123				ST1552				Others
Virulence gene profile	n	%	ASR	p	n	%	ASR	p	n	%	ASR	p	n	%	ASR	p	n	%	ASR	p	n	%	ASR	p	n	%	ASR	p
VGP1	36	0.878	8.47621	<0.001	6	0.545	1.49417	0.186	0	0	-2.92225	0.003	0	0	-1.63034	0.167	0	0	-4.37177	<0.001	5	1	3.1684	0.004	6	0.122	-3.8778	<0.001
VGP2	0	0	-3.25791	0.001	0	0	-1.50283	0.214	0	0	-1.77964	0.131	3	0.6	2.72444	0.03	20	0.667	8.41316	<0.001	0	0	-0.992872	1	2	0.041	-2.75193	0.006
VGP3	0	0	-2.69341	0.004	0	0	-1.24243	0.365	15	1	11.2798	<0.001	0	0	-0.820834	1	0	0	-2.20107	0.025	0	0	-0.820834	1	3	0.061	-1.43284	0.132
VGP4	0	0	-2.24858	0.021	0	0	-1.03724	0.601	0	0	-1.22829	0.616	2	0.4	2.60403	0.056	9	0.3	4.77765	<0.001	0	0	-0.685271	1	2	0.041	-1.30022	0.231
VGP5	3	0.073	0.276104	0.723	5	0.455	5.48378	<0.001	0	0	-1.06616	0.6	0	0	-0.594816	1	0	0	-1.595	0.211	0	0	-0.594816	1	2	0.041	-0.803556	0.726
VGP6	0	0	-1.61645	0.191	0	0	-0.745642	1	0	0	-0.882987	1	0	0	-0.492623	1	0	0	-1.32097	0.347	0	0	-0.492623	1	7	0.143	4.00048	<0.001
VGP7	0	0	-2.77729	0.004	0	0	-1.28112	0.362	0	0	-1.5171	0.219	0	0	-0.846399	1	0	0	-2.26963	0.025	0	0	-0.846399	1	19	0.388	6.87342	<0.001
VGP8	2	0.049	-0.633076	0.729	0	0	-0.947517	1	0	0	-1.12205	0.602	0	0	-0.625995	1	1	0.033	-0.885086	0.692	0	0	-0.625995	1	8	0.163	3.06223	0.004
Relationship between the virulence gene profiles (VGP) within eBGs. The frequency and percentage of isolates with the different VGP is represented by each eBG with their Adjusted strandarised residues (ASR) and p- value with Fiser's exact test.
	eBG1				eBG2				eBG3				eBG4				eBG5				eBG6				Singletons
Virulence gene profile	n	%	ASR	p	n	%	ASR	p	n	%	ASR	p	n	%	ASR	p	n	%	ASR	p	n	%	ASR	p	n	%	ASR	p
VGP1	52	0.825397	10.5411	<0.001	0	0	-1.45342	0.3	0	0	-1.45342	0.3	0	0	-3.13328	0.002	0	0	-5.52684	<0.001	0	0	-1.02102	0.548	1	0.0434783	-3.249	0.001
VGP2	0	0	-4.49082	<0.001	0	0	-0.885126	1	0	0	-0.885126	1	0	0	-1.90816	0.076	25	0.581395	8.84508	<0.001	0	0	-0.621801	1	0	0	-2.269	0.027
VGP3	0	0	-3.71268	<0.001	0	0	-0.731758	1	0	0	-0.731758	1	17	1	12.0944	<0.001	0	0	-2.78262	0.004	0	0	-0.51406	1	1	0.0434783	-1.16901	0.477
VGP4	0	0	-3.09952	0.002	0	0	-0.610906	1	0	0	-0.610906	1	0	0	-1.31699	0.363	13	0.302326	6.10479	<0.001	0	0	-0.429161	1	0	0	-1.56604	0.218
VGP5	9	0.142857	3.30533	0.001	1	0.25	1.53777	0.235	0	0	-0.530266	1	0	0	-1.14315	0.602	0	0	-2.01642	0.063	0	0	-0.372512	1	0	0	-1.35933	0.36
VGP6	0	0	-2.22816	0.042	0	0	-0.439164	1	3	0.75	6.90114	<0.001	0	0	-0.94675	1	1	0.0232558	-0.804479	0.674	0	0	-0.308513	1	3	0.130435	2.14669	0.066
VGP7	0	0	-3.82831	<0.001	0	0	-0.754548	1	0	0	-0.754548	1	0	0	-1.62666	0.229	0	0	-2.86929	0.004	2	1	3.82209	0.014	17	0.73913	9.80413	<0.001
VGP8	2	0.031746	-1.55667	0.201	3	0.75	5.37769	0.001	1	0.25	1.42052	0.256	0	0	-1.20307	0.611	4	0.0930233	0.677463	0.497	0	0	-0.392039	1	1	0.0434783	-0.548484	1
Relationship between the virulence gene profiles (VGP) within serotypes. The frequency and percentage of isolates with the different VGP is represented by each serotype with their Adjusted strandarised residues (ASR) and p- value with Fiser's exact test.
	Serotype 1				Serotype 1/2				Serotype 2				Serotype 3				Serotype 4				Serotype 5				Serotype 7				Serotype 8				Serotype 9				Serotype 14				NT
Virulence gene profile	n	%	ASR	p	n	%	ASR	p	n	%	ASR	p	n	%	ASR	p	n	%	ASR	p	n	%	ASR	p	n	%	ASR	p	n	%	ASR	p	n	%	ASR	p	n	%	ASR	p	n	%	ASR	p
VGP1	28	0.823529	6.73508	<0.001	5	0.625	1.74896	0.122	15	0.789474	4.41671	<0.001	0	0	-1.02102	0.548	1	0.142857	-1.12539	0.424	0	0	-0.719641	1	0	0	-3.43579	0.001	0	0	-0.719641	1	0	0	-5.52684	<0.001	4	0.8	2.20865	0.046	0	0	-3.02885	0.002
VGP2	0	0	-2.88042	0.004	0	0	-1.26856	0.356	0	0	-2.03195	0.045	0	0	-0.621801	1	2	0.285714	0.925838	0.312	0	0	-0.438259	1	0	0	-2.09239	0.045	0	0	-0.438259	1	22	0.511628	7.37977	<0.001	0	0	-0.992872	1	1	0.0625	-1.12518	0.471
VGP3	0	0	-2.38132	0.014	0	0	-1.04875	0.598	1	0.0526316	-0.913613	0.7	0	0	-0.51406	1	0	0	-0.977721	1	0	0	-0.362321	1	17	0.85	11.0133	<0.001	0	0	-0.362321	1	0	0	-2.78262	0.004	0	0	-0.820834	1	0	0	-1.52495	0.219
VGP4	0	0	-1.98804	0.073	0	0	-0.875548	1	0	0	-1.40243	0.37	0	0	-0.429161	1	2	0.285714	1.98232	0.106	0	0	-0.302482	1	0	0	-1.44415	0.221	0	0	-0.302482	1	11	0.255814	4.8082	<0.001	0	0	-0.685271	1	0	0	-1.2731	0.364
VGP5	4	0.117647	1.4414	0.226	3	0.375	3.68588	0.009	2	0.105263	0.781643	0.35	0	0	-0.372512	1	0	0	-0.708503	1	0	0	-0.262555	1	0	0	-1.25352	0.363	0	0	-0.262555	1	1	0.0232558	-1.28488	0.286	0	0	-0.594816	1	0	0	-1.10505	0.6
VGP6	2	0.0588235	0.444357	0.647	0	0	-0.629408	1	0	0	-1.00817	0.599	2	1	6.56691	0.002	0	0	-0.586778	1	0	0	-0.217446	1	1	0.05	0.118647	1	0	0	-0.217446	1	1	0.0232558	-0.804479	0.674	0	0	-0.492623	1	1	0.0625	0.359541	0.539
VGP7	0	0	-2.45549	0.014	0	0	-1.08142	0.597	0	0	-1.73219	0.131	0	0	-0.53007	1	0	0	-1.00817	0.599	1	1	2.69389	0.122	0	0	-1.78371	0.135	0	0	-0.373605	1	4	0.0930233	-0.677812	0.593	0	0	-0.846399	1	14	0.875	9.72432	<0.001
VGP8	0	0	-1.81608	0.123	0	0	-0.799814	1	1	0.0526316	-0.324878	1	0	0	-0.392039	1	2	0.285714	2.27566	0.078	0	0	-0.276318	1	2	0.1	0.551678	0.634	1	1	3.64237	0.071	4	0.0930233	0.677463	0.497	1	0.2	1.14956	0.31	0	0	-1.16298	0.605

## Sheet: VGs
Relationship between the virulence gene (VGs) within eBGs. The frequency and percentage of isolates with the different VG is represented by each eBG with their Adjusted strandarised residues (ASR) and p- value with Fiser's exact test.
	eBG1				eBG2				eBG3				eBG4				eBG5				eBG6				Singletons
Virulence gene	n	%	ASR	p	n	%	ASR	p	n	%	ASR	p	n	%	ASR	p	n	%	ASR	p	n	%	ASR	p	n	%	ASR	p
epf	54	0.857143	6.8	<0.001	0	0	-2.1	0.048	0	0	-2.1	0.048	0	0	-4.6	<0.001	27	0.627907	1.6	0.115	0	0	-1.5	0.134	1	0.0434783	-5	<0.001
sly	63	1	5.7	<0.001	4	1	1.1	0.573	4	1	1.1	0.573	0	0	-7.8	<0.001	43	1	4.3	<0.001	0	0	-2.5	0.055	5	0.217391	-6.7	<0.001
mrp	63	1	4.5	<0.001	4	1	0.9	1	1	0.25	-3.3	0.013	17	1	1.9	0.076	42	0.976744	2.9	0.004	0	0	-3.3	0.025	4	0.173913	-9.4	<0.001
hylA	62	0.984127	8	<0.001	4	1	1.6	0.152	4	1	1.6	0.152	17	1	3.5	<0.001	1	0.0232558	-9.1	<0.001	0	0	-1.8	0.156	6	0.26087	-3.6	<0.001
dppIV	63	1	0.8	1	4	1	0.2	1	4	1	0.2	1	17	1	0.4	1	43	1	0.6	1	2	1	0.1	1	22	0.956522	-2.4	0.147
zmp	63	1	2.5	0.011	4	1	0.5	1	4	1	0.5	1	17	1	1.1	0.599	42	0.976744	1.1	0.446	0	0	-5.8	0.003	17	0.73913	-4.5	<0.001
sbp2	63	1	11.5	<0.001	3	0.75	1.3	0.322	0	0	-1.8	0.13	0	0	-3.9	<0.001	0	0	-6.9	<0.001	0	0	-1.3	0.503	3	0.130435	-3.3	0.001
sspA	63	1	0	-	4	1	0	-	4	1	0	-	17	1	0	-	43	1	0	-	2	1	0	-	23	1	0	-
apuA	63	1	0.8	1	4	1	0.2	1	3	0.75	-6.2	0.026	17	1	0.4	1	43	1	0.6	1	2	1	0.1	1	23	1	0.4	1
SSU1773	63	1	0	-	4	1	0	-	4	1	0	-	17	1	0	-	43	1	0	-	2	1	0	-	23	1	0	-
htpsC	62	0.984127	1.4	0.243	4	1	0.4	1	4	1	0.4	1	17	1	0.9	1	43	1	1.7	0.191	1	0.5	-3.1	0.088	18	0.782609	-4.3	<0.001
ofs	63	1	2.5	0.003	4	1	0.6	1	4	1	0.6	1	17	1	1.2	0.611	42	0.976744	1.4	0.292	0	0	-5.2	0.005	15	0.652174	-5.6	<0.001
srtF	63	1	4.5	<0.001	1	0.25	-3.3	0.013	3	0.75	-0.5	0.506	17	1	1.9	0.076	41	0.953488	2.4	0.017	0	0	-3.3	0.025	6	0.26087	-8.2	<0.001

## Sheet: Pathology
Relationship between the most frequent pathologies within the major STs. The frequency and percentage of animals with pathology is represented by each ST with their Adjusted strandarised residues (ASR) and p- value with Fiser's exact test.
	No nervous symptoms or arthritis				Nervous symptoms				Arthritis				Nervous symptoms and arthritis
ST	n	%	ASR	p	n	%	ASR	p	n	%	ASR	p	n	%	ASR	p
ST1	3	0.0731707	0.0774266	1	17	0.414634	-0.31979	0.855	11	0.268293	0.202944	0.839	10	0.243902	0.117873	1
ST3	0	0	-0.947517	1	1	0.0909091	-2.39336	0.024	6	0.545455	2.27722	0.033	4	0.363636	1.02274	0.292
ST29	0	0	-1.12205	0.602	8	0.533333	0.800472	0.429	1	0.0666667	-1.77024	0.117	6	0.4	1.5594	0.197
ST94	0	0	-0.625995	1	3	0.6	0.752147	0.654	1	0.2	-0.293618	1	1	0.2	-0.198661	1
ST123	2	0.0666667	-0.0915606	1	18	0.6	2.01689	0.064	6	0.2	-0.787338	0.494	4	0.133333	-1.48792	0.159
ST1552	0	0	-0.625995	1	2	0.4	-0.164532	1	3	0.6	1.7884	0.107	0	0	-1.26732	0.593
Others	6	0.122449	1.71468	0.101	19	0.387755	-0.820587	0.488	12	0.244898	-0.222841	1	12	0.244898	0.153373	1
Relationship between the most frequent pathologies within the eBGs. The frequency and percentage of animals with pathology is represented by each eBG with their Adjusted strandarised residues (ASR) and p- value with Fiser's exact test.
	No nervous symptoms or arthritis				Nervous symptoms				Arthritis				Nervous symptoms and arthritis
eBG	n	%	ASR	p	n	%	ASR	p	n	%	ASR	p	n	%	ASR	p
eBG1	3	0.047619	-0.91929	0.527	23	0.365079	-1.46813	0.141	22	0.349206	2.18467	0.029	15	0.238095	0.0221319	1
eBG2	0	0	-0.558063	1	3	0.75	1.28343	0.318	0	0	-1.18979	0.573	1	0.25	0.0610698	1
eBG3	0	0	-0.558063	1	3	0.75	1.28343	0.318	1	0.25	-0.0297448	1	0	0	-1.12979	0.573
eBG4	0	0	-1.20307	0.611	8	0.470588	0.305578	0.76	1	0.0588235	-1.97653	0.073	8	0.470588	2.39688	0.03
eBG5	3	0.0697674	-0.0224325	1	25	0.581395	2.2607	0.024	7	0.162791	-1.65192	0.106	8	0.186047	-0.926208	0.354
eBG6	0	0	-0.392039	1	1	0.5	0.184001	1	0	0	-0.83583	1	1	0.5	0.879481	0.419
Singletons	5	0.217391	2.97991	0.011	5	0.217391	-2.28872	0.022	9	0.391304	1.60457	0.124	4	0.173913	-0.772546	0.44
Relationship between the most frequent pathologies within the serotypes. The frequency and percentage of animals with pathology is represented by each serotype with their Adjusted strandarised residues (ASR) and p- value with Fiser's exact test.
	No nervous symptoms or arthritis				Nervous symptoms				Arthritis				Nervous symptoms and arthritis
Serotypes	n	%	ASR	p	n	%	ASR	p	n	%	ASR	p	n	%	ASR	p
Serotype 1	1	0.0294118	-1.05857	0.458	15	0.441176	0.0701948	1	9	0.264706	0.125267	1	9	0.264706	0.426699	0.67
Serotype 1/2	0	0	-0.799814	1	1	0.125	-1.82063	0.139	3	0.375	0.788659	0.423	4	0.5	1.79426	0.091
Serotype 2	3	0.157895	-0.625995	0.134	7	0.368421	-1.08121	0.625	8	0.421053	1.7884	0.095	1	0.0526316	-0.198661	0.046
Serotype 3	0	0	1.58761	1	1	0.5	-0.632935	1	0	0	1.75382	1	1	0.5	-2.01808	0.419
Serotype 4	0	0	-0.392039	1	5	0.714286	0.184001	0.241	1	0.142857	-0.83583	0.679	1	0.142857	0.879481	1
Serotype 5	0	0	-0.745642	1	0	0	1.51984	1	1	1	-0.704017	0.526	0	0	-0.60032	1
Serotype 7	0	0	-0.276318	0.361	10	0.5	-0.88188	0.631	2	0.1	1.70842	0.104	8	0.4	-0.559402	0.089
Serotype 8	0	0	-1.31923	1	1	1	0.619173	0.436	0	0	-1.71569	1	0	0	1.83344	1
Serotype 9	5	0.116279	-0.276318	0.177	22	0.511628	1.14126	0.28	8	0.186047	-0.589111	0.305	8	0.186047	-0.559402	0.354
Serotype 14	0	0	1.37736	1	1	0.2	1.17668	0.388	3	0.6	-1.24157	0.107	1	0.2	-0.926208	1
NT	2	0.125	0.898663	0.314	5	0.3125	-1.05074	0.426	5	0.3125	0.542385	0.558	4	0.25	0.127266	1
Relationship between the most frequent pathologies within the virulence gene profiles (VGPs). The frequency and percentage of animals with pathology is represented by each VGP with their Adjusted strandarised residues (ASR) and p- value with Fiser's exact test.
	No nervous symptoms or arthritis				Nervous symptoms				Arthritis				Nervous symptoms and arthritis
Virulence gene profile	n	%	ASR	p	n	%	ASR	p	n	%	ASR	p	n	%	ASR	p
VGP1	3	0.0566038	-0.486769	0.751	21	0.396226	-0.716777	0.474	17	0.320755	1.32026	0.187	12	0.226415	-0.226736	1
VGP2	3	0.12	1.05471	0.385	13	0.52	0.925411	0.355	7	0.28	0.294771	0.768	2	0.08	-2.01624	0.069
VGP3	1	0.0555556	-0.263545	1	8	0.444444	0.0777503	1	1	0.0555556	-2.07495	0.044	8	0.444444	2.19804	0.039
VGP4	0	0	-1.03724	0.601	8	0.615385	1.3631	0.243	0	0	-2.2114	0.022	5	0.384615	1.30533	0.191
VGP5	0	0	-0.900323	1	3	0.3	-0.895831	0.515	5	0.5	1.82352	0.125	2	0.2	-0.285719	1
VGP6	0	0	-0.745642	1	3	0.428571	-0.0399958	1	2	0.285714	0.181682	1	2	0.285714	0.308903	0.67
VGP7	4	0.210526	2.54386	0.03	3	0.157895	-2.60769	0.012	8	0.421053	1.75382	0.095	4	0.210526	-0.291459	1
VGP8	0	0	-0.947517	1	9	0.818182	2.6521	0.011	0	0	-2.02011	0.067	2	0.181818	-0.447745	1

## Sheet: Anatomical site
Relationship between the anatomical site of isolation within the major STs. The frequency and percentage of isolates obtainded from different organs is represented by each ST with their Adjusted strandarised residues (ASR) and p- value with Fiser's exact test.
	ST1				ST3				ST29				ST94				ST123				ST1552				Others
Anatomical site	n	%	ASR	p	n	%	ASR	p	n	%	ASR	p	n	%	ASR	p	n	%	ASR	p	n	%	ASR	p	n	%	ASR	p
Joint	12	0.292683	0.176196	0.86	5	0.454545	1.31868	0.294	4	0.266667	-0.139275	1	0	0	-1.42454	0.323	4	0.133333	-2.01414	0.044	3	0.6	1.60585	0.137	16	0.326531	0.835441	0.403
Nasal turbinate	0	0	-0.599017	1	0	0	-0.276318	1	0	0	-0.327214	1	0	0	-0.182555	1	0	0	-0.489522	1	0	0	-0.182555	1	1	0.0204082	1.48248	0.314
CNS	23	0.560976	0.336805	0.736	3	0.272727	-1.83375	0.067	8	0.533333	-0.0419066	0.967	3	0.6	0.280559	0.778	22	0.733333	2.38235	0.017	1	0.2	-1.54307	0.182	24	0.489796	-0.825105	0.409
ND	6	0.146341	-0.527037		3	0.272727	0.906153		3	0.2	0.289915		2	0.4	1.36328		4	0.133333	-0.640254		1	0.2	0.161745		8	0.163265	-0.219208
Relationship between the anatomical site of isolation within the eBG. The frequency and percentage of isolates obtainded from different organs is represented by each eBG with their Adjusted strandarised residues (ASR) and p- value with Fiser's exact test.
	eBG1				eBG2				eBG3				eBG4				eBG5				eBG6				Singletons
Animal age	n	%	ASR	p	n	%	ASR	p	n	%	ASR	p	n	%	ASR	p	n	%	ASR	p	n	%	ASR	p	n	%	ASR	p
Joint	22	0.349206	1.53412	0.125	1	0.25	-0.144313	1	2	0.5	0.981328	0.316	4	0.235294	-0.453855	0.78	4	0.0930233	-3.23648	0.001	0	0	-0.892143	1	11	0.478261	2.2647	0.024
Nasal turbinate	0	0	-0.825706	1	0	0	-0.162744	1	0	0	-0.162744	1	0	0	-0.350844	1	1	0.0232558	1.6263	0.276	0	0	-0.114328	1	0	0	-0.417191	1
CNS	31	0.492063	-0.956774	0.339	3	0.75	0.859763	0.625	2	0.5	-0.15632	1	9	0.529412	-0.0792932	0.937	31	0.72093	2.8201	0.005	1	0.5	-0.109815	1	7	0.304348	-2.43919	0.015
ND	10	0.15873	-0.389846		0	0	-0.926953		0	0	-0.926953		4	0.235294	0.718353		7	0.162791	-0.209489		1	0.5	1.23001		5	0.217391	0.608405
Relationship between the anatomical site of isolation within the serotypes. The frequency and percentage of isolates obtainded from different organs is represented by each serotype with their Adjusted strandarised residues (ASR) and p- value with Fiser's exact test.
	Serotype 1				Serotype 1/2				Serotype 2				Serotype 3				Serotype 4				Serotype 5				Serotype 7				Serotype 8				Serotype 9				Serotype 14				NT
Animal age	n	%	ASR	p	n	%	ASR	p	n	%	ASR	p	n	%	ASR	p	n	%	ASR	p	n	%	ASR	p	n	%	ASR	p	n	%	ASR	p	n	%	ASR	p	n	%	ASR	p	n	%	ASR	p
Joint	9	0.264706	-0.254153	0.799	4	0.5	1.40644	0.223	7	0.368421	0.89275	0.372	1	0.5	0.689383	0.486	0	0	-1.69682	0.192	1	1	1.60059	0.282	5	0.25	-0.341148	0.733	1	1	1.60059	0.282	5	0.116279	-2.8383	0.005	3	0.6	1.60585	0.137	8	0.5	2.04504	0.074
Nasal turbinate	0	0	-0.52961	1	0	0	-0.233244	1	0	0	-0.373605	1	0	0	-0.114328	1	0	0	-0.217446	1	0	0	-0.0805806	1	0	0	-0.384718	1	0	0	-0.0805806	1	1	0.0232558	1.6263	0.276	0	0	-0.182555	1	0	0	-0.33915	1
CNS	18	0.529412	-0.119696	0.905	3	0.375	-0.952162	0.472	9	0.473684	-0.604395	0.546	1	0.5	-0.109815	1	5	0.714286	0.954807	0.452	0	0	-1.0836	0.462	11	0.55	0.11086	0.912	0	0	-1.0836	0.462	30	0.697674	2.46067	0.014	2	0.4	-0.631258	0.663	5	0.3125	-1.91387	0.067
ND	7	0.205882	0.571762		1	0.125	-0.369029		3	0.157895	-0.186664		0	0	-0.651184		2	0.285714	0.806025		0	0	-0.458969		4	0.2	0.340863		0	0	-0.458969		7	0.162791	-0.209489		0	0	-1.03979		3	0.1875	0.160977
Relationship between the anatomical site of isolation within the virulence genes profiles (VGPs). The frequency and percentage of isolates obtainded from different organs is represented by each VGP with their Adjusted strandarised residues (ASR) and p- value with Fiser's exact test.
	VGP1				VGP2				VGP3				VGP4				VGP5				VGP6				VGP7				VGP8
Animal age	n	%	ASR	p	n	%	ASR	p	n	%	ASR	p	n	%	ASR	p	n	%	ASR	p	n	%	ASR	p	n	%	ASR	p	n	%	ASR	p
Joint	18	0.339623	1.14624	0.252	4	0.16	-1.47989	0.139	4	0.222222	-0.599736	0.549	0	0	-2.36039	0.018	4	0.4	0.856778	0.469	4	0.571429	1.74089	0.099	9	0.473684	1.98079	0.048	1	0.0909091	-1.46124	0.183
Nasal turbinate	0	0	-0.719641	1	1	0.04	2.29648	0.16	0	0	-0.362321	1	0	0	-0.302482	1	0	0	-0.262555	1	0	0	-0.217446	1	0	0	-0.373605	1	0	0	-0.276318	1
CNS	27	0.509434	-0.521688	0.602	16	0.64	1.11134	0.266	9	0.5	-0.34802	0.728	10	0.769231	1.74326	0.081	4	0.4	-0.907891	0.515	3	0.428571	-0.596754	0.704	5	0.263158	-2.56868	0.01	10	0.909091	2.5576	0.011
ND	8	0.150943	-0.52418		4	0.16	-0.188604		5	0.277778	1.24841		3	0.230769	0.574291		2	0.2	0.232626		0	0	-1.23853		5	0.263158	1.10754		0	0	-1.57384

## Sheet: Age
Relationship between the animal age within the major STs. The frequency and percentage of isolates obtainded from different age animals is represented by each ST with their Adjusted strandarised residues (ASR) and p- value with Fiser's exact test.
	ST1				ST3				ST29				ST94				ST123				ST1552				Others
Animal age	n	%	ASR	p	n	%	ASR	p	n	%	ASR	p	n	%	ASR	p	n	%	ASR	p	n	%	ASR	p	n	%	ASR	p
3-10 weeks old	27	0.658537	0.370474	0.71	7	0.636364	0.0124896	1	10	0.666667	0.271152	1	4	0.8	0.780591	0.653	18	0.6	-0.438103	0.661	3	0.6	-0.163379	1	30	0.612245	-0.392657	0.695
Fattening	0	0	-1.04429	0.567	0	0	-0.481714	1	0	0	-0.570444	1	1	0.2	2.99159	0.094	1	0.0333333	0.625827	0.476	0	0	-0.318254	1	1	0.0204082	0.0724617	1
0-3 weeks old	7	0.170732	2.11321	0.053	0	0	-1.08018	0.6	1	0.0666667	-0.328922	1	0	0	-0.713639	1	0	0	-1.91363	0.073	0	0	-0.713639	1	6	0.122449	0.967173	0.371
ND	7	0.170732	-1.46333		4	0.363636	0.844774		4	0.266667	0.0956884		0	0	-1.33463		11	0.366667	1.53889		2	0.4	0.747391		12	0.244898	-0.222841
Relationship between the animal age within the eGBs. The frequency and percentage of isolates obtainded from different age animals is represented by each eBG with their Adjusted strandarised residues (ASR) and p- value with Fiser's exact test.
	eBG1				eBG2				eBG3				eBG4				eBG5				eBG6				Singletons
Animal age	n	%	ASR	p	n	%	ASR	p	n	%	ASR	p	n	%	ASR	p	n	%	ASR	p	n	%	ASR	p	n	%	ASR	p
3-10 weeks old	40	0.634921	0.00651654	0.995	4	1	1.53741	0.297	1	0.25	-1.61833	0.139	12	0.705882	0.646453	0.518	27	0.627907	-0.107336	1	1	0.5	-0.397907	1	14	0.608696	-0.279576	0.78
Fattening	0	0	-1.43948	0.273	0	0	-0.283717	1	0	0	-0.283717	1	0	0	-0.611638	1	2	0.0465116	1.5305	0.184	0	0	-0.199311	1	1	0.0434783	0.917034	0.382
0-3 weeks old	7	0.111111	0.768531	0.57	0	0	-0.636195	1	1	0.25	1.13606	0.316	1	0.0588235	-0.472537	1	0	0	-2.41923	0.012	1	0.5	2.0431	0.172	4	0.173913	1.52958	0.13
ND	16	0.253968	-0.0574914		0	0	-1.18979		2	0.5	1.1303		4	0.235294	-0.211232		14	0.325581	1.22053		0	0	-0.83583		4	0.173913	-0.981308
Relationship between the animal age within the serotypes. The frequency and percentage of isolates obtainded from different age animals is represented by each serotype with their Adjusted strandarised residues (ASR) and p- value with Fiser's exact test.
	Serotype 1				Serotype 1/2				Serotype 2				Serotype 3				Serotype 4				Serotype 5				Serotype 7				Serotype 8				Serotype 9				Serotype 14				NT
Animal age	n	%	ASR	p	n	%	ASR	p	n	%	ASR	p	n	%	ASR	p	n	%	ASR	p	n	%	ASR	p	n	%	ASR	p	n	%	ASR	p	n	%	ASR	p	n	%	ASR	p	n	%	ASR	p
3-10 weeks old	25	0.735294	1.37857	0.168	4	0.5	-0.811784	0.465	12	0.631579	-0.02933	1	1	0.5	-0.397907	1	6	0.857143	1.25104	0.424	1	1	0.761231	1	13	0.65	0.153026	1	1	1	0.761231	1	30	0.697674	1.00896	0.313	1	0.2	-2.05132	0.06	5	0.3125	-2.82449	0.005
Fattening	0	0	-0.923287	1	0	0	-0.406622	1	0	0	-0.651319	1	0	0	-0.199311	1	0	0	-0.379082	1	0	0	-0.140479	1	0	0	-0.670691	1	0	0	-0.140479	1	1	0.0232558	0.225812	1	0	0	-0.318254	1	2	0.125	3.25189	0.028
0-3 weeks old	2	0.0588235	-0.71331	0.736	4	0.5	4.1682	0.002	1	0.0526316	-0.603962	1	0	0	-0.446927	1	0	0	-0.850037	1	0	0	-0.315004	1	1	0.05	-0.666026	1	0	0	-0.315004	1	0	0	-2.41923	0.012	0	0	-0.713639	1	6	0.375	4.21415	0.001
ND	7	0.205882	-0.76299		0	0	-1.70521		6	0.315789	0.632527		1	0.5	0.794038		1	0.142857	-0.704017		0	0	-0.589111		6	0.3	0.478143		0	0	-0.589111		12	0.27907	0.399828		4	0.8	2.82941		3	0.1875	-0.666358
Relationship between the animal age within the virulence gene profiles (VGPs). The frequency and percentage of isolates obtainded from different age animals is represented by each VGP with their Adjusted strandarised residues (ASR) and p- value with Fiser's exact test.
	VGP1				VGP2				VGP3				VGP4				VGP5				VGP6				VGP7				VGP8
Animal age	n	%	ASR	p	n	%	ASR	p	n	%	ASR	p	n	%	ASR	p	n	%	ASR	p	n	%	ASR	p	n	%	ASR	p	n	%	ASR	p
3-10 weeks old	35	0.660377	0.479325	0.632	14	0.56	-0.845463	0.398	13	0.722222	0.820666	0.412	10	0.769231	1.05276	0.376	6	0.6	-0.234977	1	3	0.428571	-1.15837	0.26	10	0.526316	-1.0461	0.296	8	0.727273	0.661948	0.747
Fattening	0	0	-1.25457	0.551	2	0.08	2.41434	0.067	0	0	-0.631646	1	0	0	-0.527328	1	0	0	-0.457721	1	0	0	-0.379082	1	1	0.0526316	1.13124	0.325	0	0	-0.481714	1
0-3 weeks old	5	0.0943396	0.144073	1	0	0	-1.71323	0.128	1	0.0555556	-0.539572	1	0	0	-1.18246	0.609	2	0.2	1.26097	0.222	1	0.142857	0.503083	0.489	5	0.263158	2.82215	0.015	0	0	-1.08018	0.6
ND	13	0.245283	-0.228315		9	0.36	1.29443		4	0.222222	-0.353182		3	0.230769	-0.22114		2	0.2	-0.422289		3	0.428571	1.06738		3	0.157895	-1.04942		3	0.272727	0.128553

## Sheet: Year
Relationship between the isolation year within the major STs. The frequency and percentage of isolates obtainded same year is represented by each ST with their Adjusted strandarised residues (ASR) and p- value with Fiser's exact test.
	ST1				ST3				ST29				ST94				ST123				ST1552				Others
Isolation year	n	%	ASR	p	n	%	ASR	p	n	%	ASR	p	n	%	ASR	p	n	%	ASR	p	n	%	ASR	p	n	%	ASR	p
≤2018	9	0.219512	-0.525086	0.6	2	0.181818	-0.54168	0.732	3	0.2	-0.4704	0.763	2	0.4	0.787317	0.599	5	0.166667	-1.17289	0.241	2	0.4	0.787317	0.599	16	0.326531	1.49384	0.135
2019	22	0.536585	-1.10631	0.269	9	0.818182	1.47486	0.203	9	0.6	-0.0749203	1	2	0.4	-0.973307	0.38	22	0.733333	1.55315	0.12	3	0.6	-0.0417984	1	28	0.571429	-0.650321	0.515
2020-2021	10	0.243902	2.20437	0.027	0	0	-1.39391	0.365	3	0.2	0.690276	0.447	1	0.2	0.385108	0.537	3	0.1	-0.718379	0.573	0	0	-0.920911	1	5	0.102041	-0.946727	0.344
Relationship between the isolation year within the eBGs. The frequency and percentage of isolates obtainded same year is represented by each eBG with their Adjusted strandarised residues (ASR) and p- value with Fiser's exact test.
	eBG1				eBG2				eBG3				eBG4				eBG5				eBG6				Singletons
Isolation year	n	%	ASR	p	n	%	ASR	p	n	%	ASR	p	n	%	ASR	p	n	%	ASR	p	n	%	ASR	p	n	%	ASR	p
≤2018	14	0.222222	-0.659459	0.51	2	0.5	1.1698	0.26	0	0	-1.1698	0.573	4	0.235294	-0.148344	1	10	0.232558	-0.310348	0.756	2	1	2.46534	0.061	7	0.304348	0.651901	0.514
2019	39	0.619048	0.212207	0.832	2	0.5	-0.452473	0.644	4	1	1.62358	0.156	9	0.529412	-0.712174	0.476	29	0.674419	1.0333	0.301	0	0	-1.77629	0.151	12	0.521739	-0.928518	0.353
2020-2021	10	0.15873	0.522921	0.601	0	0	-0.820974	1	0	0	-0.820974	1	4	0.235294	1.18306	0.265	4	0.0930233	-1.06263	0.288	0	0	-0.576734	1	4	0.173913	0.490784	0.745
Relationship between the isolation year within the serotypes. The frequency and percentage of isolates obtainded same year is represented by each serotype with their Adjusted strandarised residues (ASR) and p- value with Fiser's exact test.
	Serotype 1				Serotype 1/2				Serotype 2				Serotype 3				Serotype 4				Serotype 5				Serotype 7				Serotype 8				Serotype 9				Serotype 14				NT
Isolation year	n	%	ASR	p	n	%	ASR	p	n	%	ASR	p	n	%	ASR	p	n	%	ASR	p	n	%	ASR	p	n	%	ASR	p	n	%	ASR	p	n	%	ASR	p	n	%	ASR	p	n	%	ASR	p
≤2018	9	0.264706	0.22393	0.823	2	0.25	0	1	3	0.157895	-0.989379	0.407	0	0	-0.821781	1	2	0.285714	0.223285	1	0	0	-0.57921	1	4	0.2	-0.553066	0.58	1	1	1.73763	0.25	12	0.27907	0.517247	0.605	0	0	1.2189	0.332	6	0.375	1	0.232
2019	19	0.558824	-0.677638	0.498	2	0.25	-2.13618	0.057	15	0.789474	1.72049	0.131	2	1	1.14057	0.521	4	0.571429	-0.208294	1	1	1	0.803895	1	12	0.6	-0.0880865	0.93	0	0	-1.25197	0.391	28	0.651163	0.666114	0.505	5	1	-1.48373	0.157	7	0.4375	-0.878941	0.138
2020-2021	6	0.176471	0.671486	0.578	4	0.5	2.99503	0.014	1	0.0526316	-1.18131	0.478	0	0	-0.576734	1	1	0.142857	0.0142458	1	0	0	-0.406495	1	4	0.2	0.811581	0.489	0	0	-0.406495	1	3	0.0697674	-1.57744	0.115	0	0	0.56381	1	3	0.1875	0.495022	0.702
Relationship between the isolation year within the virulence gene profiles (VGPs). The frequency and percentage of isolates obtainded same year is represented by each VGP with their Adjusted strandarised residues (ASR) and p- value with Fiser's exact test.
	VGP1				VGP2				VGP3				VGP4				VGP5				VGP6				VGP7				VGP8
Isolation year	n	%	ASR	p	n	%	ASR	p	n	%	ASR	p	n	%	ASR	p	n	%	ASR	p	n	%	ASR	p	n	%	ASR	p	n	%	ASR	p
≤2018	12	0.226415	-0.487995	0.626	7	0.28	0.378022	0.705	4	0.222222	-0.289372	1	2	0.153846	-0.836242	0.52	2	0.2	-0.377446	1	1	0.142857	-0.669855	0.681	9	0.473684	2.40278	0.024	2	0.181818	-0.54168	0.732
2019	32	0.603774	-0.0954877	0.924	15	0.6	-0.100346	0.92	10	0.555556	-0.4938	0.621	10	0.769231	1.23674	0.216	7	0.7	0.609744	0.741	5	0.714286	0.58424	0.706	7	0.368421	-2.29292	0.022	9	0.818182	1.47486	0.203
2020-2021	9	0.169811	0.741001	0.459	3	0.12	-0.329615	1	4	0.222222	1.05234	0.288	1	0.0769231	-0.693589	0.695	1	0.1	-0.385303	1	1	0.142857	0.0142458	1	3	0.157895	0.22544	0.734	0	0	-1.39391	0.365

## Sheet: BAP
Relationship between the BAPs within the major STs. The number and frequency and percentage of isolates of each BAP is represented by each ST with their Adjusted strandarised residues (ASR) and p- value with Fiser's exact test.
	ST1				ST3				ST29				ST94				ST123				ST1552				Others
BAP	n	%	ASR	p	n	%	ASR	p	n	%	ASR	p	n	%	ASR	p	n	%	ASR	p	n	%	ASR	p	n	%	ASR	p
BAP1	3	1	3.15832	0.01	1	1	1.71917	0.263	0	0	-0.61399	1	0	0			0	0	-0.893487	1	1	0.0833333	-2.33062		1	0.0833333	-2.33062	0.038
BAP2	0	0	-0.647393	1	0	0	-0.352396	1	0	0	-0.352396	1	0	0			0	0	-0.512812	1	2	0.166667	1.14189		2	0.166667	1.14189	0.509
BAP3	0	0	-0.647393	1	0	0	-0.352396	1	0	0	-0.352396	1	0	0			0	0	-0.512812	1	2	0.166667	1.14189		2	0.166667	1.14189	0.509
BAP4	0	0	-0.817294	1	0	0	-0.444878	1	1	1	2.37268	0.158	0	0			2	1	3.45276	0.018	0	0	-2.47126		0	0	-2.47126	0.036
BAP5	0	0	-0.647393	1	0	0	-0.352396	1	0	0	-0.352396	1	0	0			0	0	-0.512812	1	2	0.166667	1.14189		2	0.166667	1.14189	0.509
BAP6	0	0	-0.647393	1	0	0	-0.352396	1	0	0	-0.352396	1	0	0			0	0	-0.512812	1	2	0.166667	1.14189		2	0.166667	1.14189	0.509
BAP7	0	0	-0.817294	1	0	0	-0.444878	1	0	0	-0.444878	1	0	0			0	0	-0.647393	1	3	0.25	1.44157		3	0.25	1.44157	0.263
Relationship between the BAP within the eBG. The number and frequency and percentage of isolates of each BAP is represented by each eBG with their Adjusted strandarised residues (ASR) and p- value with Fiser's exact test.
	eBG1				eBG2				eBG3				eBG4				eBG5				eBG6				Singletons
BAP	n	%	ASR	p	n	%	ASR	p	n	%	ASR	p	n	%	ASR	p	n	%	ASR	p	n	%	ASR	p	n	%	ASR	p
BAP1	5	1	4.3589	<0.001	0	0	-0.61399	1	0	0	-0.893487	1	0	0	-0.61399	1	0	0	-0.893487	1	0	0	-0.61399	1	0	0	-1.98956	0.106
BAP2	0	0	-0.893487	1	0	0	-0.352396	1	2	1	4.3589	0.006	0	0	-0.352396	1	0	0	-0.512812	1	0	0	-0.352396	1	0	0	-1.14189	0.509
BAP3	0	0	-0.893487	1	1	1	2.99537	0.105	0	0	-0.512812	1	0	0	-0.352396	1	0	0	-0.512812	1	0	0	-0.352396	1	1	0.142857	0.407819	1
BAP4	0	0	-1.12797	0.53	0	0	-0.444878	1	0	0	-0.647393	1	1	1	2.37268	0.158	2	1	3.45276	0.018	0	0	-0.444878	1	0	0	-1.44157	0.263
BAP5	0	0	-0.893487	1	0	0	-0.352396	1	0	0	-0.512812	1	0	0	-0.352396	1	0	0	-0.512812	1	0	0	-0.352396	1	2	0.285714	1.95753	0.123
BAP6	0	0	-0.893487	1	0	0	-0.352396	1	0	0	-0.512812	1	0	0	-0.352396	1	0	0	-0.512812	1	0	0	-0.352396	1	2	0.285714	1.95753	0.123
BAP7	0	0	-1.12797	0.53	0	0	-0.444878	1	0	0	-0.647393	1	0	0	-0.444878	1	0	0	-0.647393	1	1	1	2.37268	0.158	2	0.285714	1.16699	0.523
Relationship between the BAP within the serotypes. The number and the frequency and percentage of isolates of each BAP is represented by each serotype with their Adjusted strandarised residues (ASR) and p- value with Fiser's exact test.
	Serotype 1				Serotype 1/2				Serotype 2				Serotype 3				Serotype 4				Serotype 5				Serotype 7				Serotype 8				Serotype 9				Serotype 14				NT
BAP	n	%	ASR	p	n	%	ASR	p	n	%	ASR	p	n	%	ASR	p	n	%	ASR	p	n	%	ASR	p	n	%	ASR	p	n	%	ASR	p	n	%	ASR	p	n	%	ASR	p	n	%	ASR	p
BAP1	1	1	1.71917	0.263	1	1	1.71917	0.263	2	1	2.50176	0.058	0	0	-0.61399	1	0	0	-0.61399	1	0	0			0	0	-0.893487	1	0	0			0	0	-1.55675	0.257	1	1	1.71917	0.263	0	0	-1.55675	0.257
BAP2	0	0	-0.352396	1	0	0	-0.352396	1	0	0	-0.512812	1	1	1	2.99537	0.105	0	0	-0.352396	1	0	0			1	0.5	1.92304	0.205	0	0			0	0	-0.893487	1	0	0	-0.352396	1	0	0	-0.893487	1
BAP3	0	0	-0.352396	1	0	0	-0.352396	1	0	0	-0.512812	1	0	0	-0.352396	1	1	1	2.99537	0.105	0	0			0	0	-0.512812	1	0	0			1	0.2	0.804138	0.468	0	0	-0.352396	1	0	0	-0.893487	1
BAP4	0	0	-0.444878	1	0	0	-0.444878	1	0	0	-0.647393	1	0	0	-0.444878	1	0	0	-0.444878	1	0	0			1	0.5	1.40268	0.298	0	0			2	0.4	1.72956	0.155	0	0	-0.444878	1	0	0	-1.12797	0.53
BAP5	0	0	-0.352396	1	0	0	-0.352396	1	0	0	-0.512812	1	0	0	-0.352396	1	0	0	-0.352396	1	0	0			0	0	-0.512812	1	0	0			1	0.2	0.804138	0.468	0	0	-0.352396	1	1	0.2	0.804138	0.568
BAP6	0	0	-0.352396	1	0	0	-0.352396	1	0	0	-0.512812	1	0	0	-0.352396	1	0	0	-0.352396	1	0	0			0	0	-0.512812	1	0	0			1	0.2	0.804138	0.468	0	0	-0.352396	1	1	0.2	0.804138	0.468
BAP7	0	0	-0.444878	1	0	0	-0.444878	1	0	0	-0.647393	1	0	0	-0.444878	1	0	0	-0.444878	1	0	0			0	0	-0.647393	1	0	0			0	0	-1.12797	0.53	0	0	-0.444878	1	3	0.6	3.15832	0.01
Relationship between the BAP within the virulence genes profiles (VGPs). The number and frequency and percentage of isolates of each BAP is represented by each VGP with their Adjusted strandarised residues (ASR) and p- value with Fiser's exact test.
	VGP1				VGP2				VGP3				VGP4				VGP5				VGP6				VGP7				VGP8
BAP	n	%	ASR	p	n	%	ASR	p	n	%	ASR	p	n	%	ASR	p	n	%	ASR	p	n	%	ASR	p	n	%	ASR	p	n	%	ASR	p
BAP1	5	0.833333	3.83437	0.001	0	0	-0.61399	1	0	0	-0.61399	1	0	0	-0.61399	1	0	0			0	0	-0.61399	1	0	0	-1.98956	0.106	0	0	-0.893487	1
BAP2	0	0	-1.01571	1	0	0	-0.352396	1	0	0	-0.352396	1	0	0	-0.352396	1	0	0			1	1	2.99537	0.105	0	0	-1.14189	0.509	1	0.5	1.92304	0.205
BAP3	1	0.166667	0.5925	1	0	0	-0.352396	1	0	0	-0.352396	1	0	0	-0.352396	1	0	0			0	0	-0.352396	1	0	0	-1.14189	0.509	1	0.5	1.92304	0.205
BAP4	0	0	-1.28228	0.517	1	1	2.37268	0.158	1	1	2.37268	0.158	1	1	2.37268	0.158	0	0			0	0	-0.444878	1	0	0	-1.44157	0.263	0	0	-0.647393	1
BAP5	0	0	-1.01571	1	0	0	-0.352396	1	0	0	-0.352396	1	0	0	-0.352396	1	0	0			0	0	-0.352396	1	2	0.285714	1.95753	0.123	0	0	-0.512812	1
BAP6	0	0	-1.01571	1	0	0	-0.352396	1	0	0	-0.352396	1	0	0	-0.352396	1	0	0			0	0	-0.352396	1	2	0.285714	1.95753	0.123	0	0	-0.512812	1
BAP7	0	0	-1.28228	0.517	0	0	-0.444878	1	0	0	-0.444878	1	0	0	-0.444878	1	0	0			0	0	-0.444878	1	3	0.428571	2.47126	0.036	0	0	-0.647393	1
