# Supplementary material for: Genomic and phenotypic analysis of invasive Streptococcus suis isolated in Spain reveals genetic diversification and associated virulence traits
Source: Vet Res. 2024 Jan 24;55:11. doi: 10.1186/s13567-024-01267-0 (PMC10807230; doi:10.1186/s13567-024-01267-0)
Supplement: Supplementary file 6 — Additional file 6: Over and under-represented genes for each BAP group. [file 13567_2024_1267_MOESM6_ESM.xlsx]

## Sheet: BAP1
BAP	Tags	Feature	Description	FC	logFC	StdError	PValue	FDR
OVERREPRESENTED
BAP1	[OVER]	COG3172@2	ATPase kinase involved in NAD metabolism	4.27258e+37	25348605090613	43924478346935	8.29154e-24	3.96889e-21
BAP1	[OVER]	COG5492@1	chondroitin AC lyase activity	2.57466e+16	136438400433984	0.243312135363706	2.13592e+09	0.00214699327841054
BAP1	[OVER]	1WTSW@1307, 3F6PI@33958	Cna protein B-type domain	2462025122538740	129984548317783	0.324734415941352	7.70624e+09	0.0303343246736249
BAP1	[OVER]	1U2QK@1239, 4IEG1@91061, 1WTUJ@1307	Cytidylyltransferase	6435890785556720	26861398443223	0.64511550329605	5.55424e+09	0.00419783957576225
BAP1	[OVER]	COG1083@2	cytidylyl-transferase	6435890785556720	26861398443223	0.64511550329605	5.55424e+09	0.00419783957576225
BAP1	[OVER]	36DM4@31979, 1TQVJ@1239, 249M0@186801	Cytidylyltransferase-like	4706696807421280	221662834908625	263801038772823	1223.76	502090
BAP1	[OVER]	4IJ71@91061, 1U95W@1239, 1UX38@1239, 1WTU5@1307, 1WTTW@1307, 4I2ID@91061, 4IJ77@91061, 4HE4P@91061, 1WU1G@1307	LPXTG cell wall anchor motif	2462025122580700	129984548320242	0.217273608193422	1.04681e+09	0.0011966100105223
BAP1	[OVER]	COG2103@1	N-acetylmuramic acid catabolic process	4706696707459010	221662834602221	26958053612728	1757.97	560989
BAP1	[OVER]	COG1083@1	N-acylneuraminate cytidylyltransferase activity	6435890785556720	26861398443223	0.64511550329605	5.55424e+09	0.00419783957576225
BAP1	[OVER]	1VB7V@1239, 4HKUF@91061, COG3201@2	nicotinamide mononucleotide transporter	4.27258e+23	25348605090613	43924478346935	8.29154e-24	3.96889e-21
BAP1	[OVER]	COG3201@1	nicotinamide riboside transmembrane transporter activity	4.27258e+23	25348605090613	43924478346935	8.29154e-24	3.96889e-21
BAP1	[OVER]	1WSFN@1307, 1TQ2K@1239, 4HBG8@91061	polysaccharide lyase family 8	4859051530555290	228067473241041	0.38053180934501	1.74511e+08	2.94821e+10
BAP1	[OVER]	4HC0U@91061, 4HDZ9@91061	Retron-type reverse transcriptase COG3344	1.24697e+16	202499927311193	32148561079396	1.64824e+10	0.00986195054697482
BAP1	[OVER]	1WTHB@1307, 4IJ2C@91061, 1U91Z@1239, 1WT9I@1307	Ribose/Galactose Isomerase	6.90794e+22	260417522672733	621185862355449	8.29153e-24	3.96889e-21
BAP1	[OVER]	COG3172@1	ribosylnicotinamide kinase activity	4.27258e+23	25348605090613	43924478346935	8.29154e-24	3.96889e-21
BAP1	[OVER]	1WU3S@1307	RNA helicase	1.65163e+16	206554577950919	280659047852237	3.09408e+08	4.66e+09
BAP1	[OVER]	COG2103@2, 1TPSF@1239, 4HBWP@91061	Specifically catalyzes the cleavage of the D-lactyl ether substituent of MurNAc 6-phosphate, producing GlcNAc 6- phosphate and D-lactate	4706696707459010	221662834602221	26958053612728	1757.97	560989
BAP1	[OVER]	4HY22@91061, 1WTZZ@1307, 1VYZ5@1239	Transposase domain (DUF772)	4.27258e+23	25348605090613	43924478346935	8.29154e-24	3.96889e-21
UNDERREPRESENTED
BAP1	[UNDER]	4HDR0@91061, 1TPKN@1239, 4HCCF@91061	alpha-L-fucosidase	-4956346028669290	-189189173875849	230587019898685	3.69477e+09	0.0171151073430462
BAP1	[UNDER]	1WTXR@1307, 1WQ5H@1303, 1WTJT@1307, 2TPQJ@28037, 1WU56@1307, 4HGCQ@91061, 1WTX3@1307, 1WTDE@1307, 4IPYS@91061	C-5 cytosine-specific DNA methylase	-8560732734545840	-197073747602284	379128341207392	9.55896e+10	0.0351965684026808
BAP1	[UNDER]	1WTFQ@1307	CoA-binding domain	-1124801457516240	-201012389382908	205849940192252	5.74494e+06	1.17853e+09
BAP1	[UNDER]	COG2407@2, 1WTV7@1307, 2TQ9Z@28037, 1TQ5Q@1239, 4HB1E@91061	Converts the aldose L-fucose into the corresponding ketose L-fuculose	-4956346028669290	-189189173875849	230587019898685	3.69477e+09	0.0171151073430462
BAP1	[UNDER]	1UIW0@1239, COG2340@2	Cysteine-rich secretory protein family	-5294840010515440	-190142275666765	256447589313878	6.41886e+10	0.0271102436286744
BAP1	[UNDER]	1V181@1239	femAB family	-1124801465855720	-201012389489872	302321607701545	1.08328e+09	0.0011966100105223
BAP1	[UNDER]	4HEVU@91061, 1WTX6@1307	FemAB family	-9353897620229900	-19835208112773	253833420590942	6.43238e+08	8.39718e+10
BAP1	[UNDER]	1WTYZ@1307, 2TQ48@28037	FGGY family of carbohydrate kinases, C-terminal domain	-4956346028669290	-189189173875849	230587019898685	3.69477e+09	0.0171151073430462
BAP1	[UNDER]	4HKV0@91061, 1VAMB@1239	glycine cleavage	-4246085316568450	-186957738340347	223746479023281	7.89409e+10	0.0303343246736249
BAP1	[UNDER]	COG0509@1, COG0509@2	glycine decarboxylation via glycine cleavage system	-4246085316568450	-186957738340347	223746479023281	7.89409e+10	0.0303343246736249
BAP1	[UNDER]	4HB5X@91061, 1TP7Z@1239	Involved in the catabolism of L-rhamnose (6-deoxy-L- mannose). Catalyzes the transfer of the gamma-phosphate group from ATP to the 1-hydroxyl group of L-rhamnulose to yield L-rhamnulose 1-phosphate	-4956346028669290	-189189173875849	230587019898685	3.69477e+09	0.0171151073430462
BAP1	[UNDER]	COG2407@1	L-fucose isomerase activity	-4956346028669290	-189189173875849	230587019898685	3.69477e+09	0.0171151073430462
BAP1	[UNDER]	COG0846@1	NAD+ binding	-5624007293307370	-191012389397597	274544168288604	8.02719e+10	0.0303343246736249
BAP1	[UNDER]	COG0846@2	NAD-dependent lysine deacetylase and desuccinylase that specifically removes acetyl and succinyl groups on target proteins. Modulates the activities of several proteins which are inactive in their acylated form	-5624007293307370	-191012389397597	274544168288604	8.02719e+10	0.0303343246736249
BAP1	[UNDER]	1TQB7@1239, 4HAQT@91061, 1WTMU@1307	NAD-dependent protein deacetylases, SIR2 family COG COG0846	-5624007293307370	-191012389397597	274544168288604	8.02719e+10	0.0303343246736249
BAP1	[UNDER]	1UZY3@1239, 1VBTZ@1239, 4HYMK@91061, 4IJ82@91061, 1WTWF@1307	Pectinacetylesterase	-9214567125005560	-198135568680436	337607319624361	1.91395e+10	0.0112181077155442
BAP1	[UNDER]	COG2340@1	peptidase inhibitor activity	-5294840010515440	-190142275666765	256447589313878	6.41886e+10	0.0271102436286744
BAP1	[UNDER]	4HAER@91061, 247YC@186801, 1TPTC@1239, COG1086@2, 1TR3W@1239	Polysaccharide biosynthesis protein	-1.31295e+16	-203243825171199	301262848353847	2.50067e+07	3.98995e+10
BAP1	[UNDER]	COG1983@1	positive regulation of macromolecule biosynthetic process	-3.3512e+16	-174467695452101	0.544894503173641	6.30317e+10	0.0271102436286744
BAP1	[UNDER]	1TRZU@1239, 4HGRE@91061	protein involved in methicillin resistance	-1.18897e+16	-201812816459879	345243710507791	3.2819e+09	0.00282773732765613
BAP1	[UNDER]	1WTMD@1307, 1VF0M@1239, 4IRAN@91061	PspC domain	-3.3512e+16	-174467695452101	0.544894503173641	6.30317e+10	0.0271102436286744
BAP1	[UNDER]	COG1983@2	PspC domain protein	-3.3512e+16	-174467695452101	0.544894503173641	6.30317e+10	0.0271102436286744
BAP1	[UNDER]	COG4127@1, 1U8H5@1239, 2Z9W8@2, COG1787@2, COG1787@1	Restriction endonuclease	-4291112915877810	-210135186450593	0.736555924900632	8.98082e+10	0.0334973082589312
BAP1	[UNDER]	4H9WC@91061, 1TPI3@1239, 1WT3A@1307	The beta subunit is responsible for the synthesis of L- tryptophan from indole and L-serine	-9214567153279750	-198135568724704	340326521120629	2.07723e+10	0.0116976758905221
BAP1	[UNDER]	COG2348@1, COG2348@2	transferase activity, transferring amino-acyl groups	-9353897620229900	-19835208112773	253833420590942	6.43238e+08	8.39718e+10
BAP1	[UNDER]	1U0YA@1239, 1WTVI@1307, 4I4JS@91061, 1WTYV@1307, 42EE4@671232, 1WU08@1307, 1UHQR@1239, 4IS6G@91061	Transposase DDE domain	-9642262427279340	-19879012169612	297075346356652	3.31513e+09	0.00282773732765613
BAP1	[UNDER]	COG0133@2, COG0133@1	tryptophan synthase activity	-9214567153279750	-198135568724704	340326521120629	2.07723e+10	0.0116976758905221

## Sheet: BAP2
BAP	Tags	Feature	Description	FC	logFC	StdError	PValue	FDR
OVERREPRESENTED
BAP2	[OVER]	4HK9Z@91061	DNA RNA non-specific endonuclease	4.16562e+23	253120283426651	22965034739002	4.8043e-26	2.75959e-23
BAP2	[OVER]	2TQH4@28037	Eco57I restriction-modification methylase	4.16562e+23	253120283426651	22965034739002	4.8043e-26	2.75959e-23
BAP2	[OVER]	3F6ZJ@33958, 4HXMG@91061	Terminase small subunit	4.16562e+23	253120283426651	22965034739002	4.8043e-26	2.75959e-23
BAP2	[OVER]	1WVIT@1313, 4I4Y6@91061	hmm pf01381	4.16562e+23	253120283426651	22965034739002	4.8043e-26	2.75959e-23
BAP2	[OVER]	COG0639@2	Hydrolyzes diadenosine 5',5'''-P1,P4-tetraphosphate to yield ADP	2.1572e+16	11091578685309	0.0224521143805932	7.04472e-06	0.00289035
BAP2	[OVER]	COG0639@1	phosphoprotein phosphatase activity	2.1572e+16	11091578685309	0.0224521143805932	7.04472e-06	0.00289035
BAP2	[OVER]	1TR37@1239	DNA-entry nuclease	4.16562e+23	253120283426651	22965034739002	4.8043e-26	2.75959e-23
BAP2	[OVER]	1U4CN@1239, 2TPH8@28037, 4IE4A@91061	YSIRK type signal peptide	1.37936e+23	237174934975076	233665286577153	0.0898134	32.243
UNDERREPRESENTED
BAP2	[UNDER]	1W72M@1239, 1VVHG@1239, 1WTK1@1307, 1WTKN@1307, 4HW50@91061, 4I3T6@91061, 1WU0Q@1307, 1WTNK@1307	PTS system, Lactose/Cellobiose specific IIA subunit	-1.52148e+16	-205370426918026	428548558843005	2.49231e+09	0.00650719289247078

## Sheet: BAP3
BAP	Tags	Feature	Description	FC	logFC	StdError	PValue	FDR
OVERREPRESENTED
BAP3	[OVER]	4HAFE@91061	Phage tail tape measure protein	3.99028e+22	252499849709245	255811393142009	4.16841e-25	2.99292e-22
BAP3	[OVER]	4HPZD@91061, 1TWF2@1239	ATP-dependent endonuclease of the OLD family	4987844150144400	222499849568401	33752123326169	5.57031e+06	1.99974e+09
BAP3	[OVER]	4HHVE@91061	Putative DNA-binding domain	4987844150144400	222499849568401	33752123326169	5.57031e+06	1.99974e+09
BAP3	[OVER]	1TSYK@1239	Superfamily I DNA and RNA helicases	4987844150144400	222499849568401	33752123326169	5.57031e+06	1.99974e+09
BAP3	[OVER]	COG1006@1	antiporter activity	3.99028e+22	252499849709245	255811393142009	4.16841e-25	2.99292e-22
BAP3	[OVER]	COG1006@2	Multisubunit Na H antiporter MnhC subunit	3.99028e+22	252499849709245	255811393142009	4.16841e-25	2.99292e-22
BAP3	[OVER]	1TQ28@1239	Phage tail tape measure protein, TP901 family	3.99028e+22	252499849709245	255811393142009	4.16841e-25	2.99292e-22
UNDERREPRESENTED
BAP3	[UNDER]	1UJTY@1239, 1V1WC@1239, 4ITFR@91061, 1WSU6@1307	Excalibur calcium-binding domain	-6440929067456040	-19296909278357	269339533486474	1.43491e+10	0.0412105514651546
BAP3	[UNDER]	1WSMH@1307	dTDP-4-dehydrorhamnose 3,5-epimerase	-1.0722e+23	-233540676479276	215591091971012	4.71836e-06	0.000271022

## Sheet: BAP4
BAP	Tags	Feature	Description	FC	logFC	StdError	PValue	FDR
OVERREPRESENTED
BAP4	[OVER]	1UXY5@1239, COG2272@2, 4HCKV@91061	Belongs to the type-B carboxylesterase lipase family	4.0101e+22	252571331799105	329809433987292	3.66796e-06	0.000351146
BAP4	[OVER]	4NGK1@976	cysteine protease	3835116324810680	218708389068131	241617984225125	8578.14	3.07955e+06
BAP4	[OVER]	COG4870@1	Belongs to the peptidase C1 family	3835116324810680	218708389068131	241617984225125	8578.14	3.07955e+06
BAP4	[OVER]	1V4NM@1239	glyoxalase bleomycin resistance protein dioxygenase	4.06374e+22	252763040008772	104950331290255	3.71164e-33	5.32992e-31
BAP4	[OVER]	COG1397@1	poly(ADP-ribose) glycohydrolase activity	3835116324810680	218708389068131	241617984225125	8578.14	3.07955e+06
BAP4	[OVER]	4HMRV@91061	COG0346 Lactoylglutathione lyase and related lyases	4.06374e+22	252763040008772	104950331290255	3.71164e-33	5.32992e-31
BAP4	[OVER]	1INPA@117747	Papain family cysteine protease	3835116324810680	218708389068131	241617984225125	8578.14	3.07955e+06
BAP4	[OVER]	1V7HC@1239, 4HVUS@91061, COG1397@2	ADP-ribosylglycohydrolase	3835116324810680	218708389068131	241617984225125	8578.14	3.07955e+06
UNDERREPRESENTED
BAP4	[UNDER]	1WTRC@1307, 1WU53@1307	NADH:flavin oxidoreductase / NADH oxidase family	-7364524357730550	-194902328253731	254457858374589	3.07632e+09	0.00441760192458507

## Sheet: BAP5
BAP	Tags	Feature	Description	FC	logFC	StdError	PValue	FDR
OVERREPRESENTED
BAP5	[OVER]	COG4300@1, 4HUCW@91061, 4HVGH@91061, 1VUU3@1239, COG4300@2, 3F4RK@33958, 1WU0A@1307	Cadmium resistance transporter	2.79321e+22	247354211293714	37238989401116	0.0465098	33.3941
BAP5	[OVER]	1VBPB@1239, 4HMSR@91061	transcriptional regulator, ArsR family	4.21771e+22	253299560528676	570452044347766	5.85139e-37	5.60173e-34
BAP5	[OVER]	2TPTX@28037	Bacterial regulatory protein, arsR family	4.21771e+22	253299560528676	570452044347766	5.85139e-37	5.60173e-34
BAP5	[OVER]	1V1RM@1239, 4HGMR@91061	cadmium resistance	4.21771e+22	253299560528676	570452044347766	5.85139e-37	5.60173e-34
BAP5	[OVER]	1TRA4@1239	type VII secretion protein EssC	3491513600894750	217354211619533	247383203063166	3.6141e+06	1.72995e+09
BAP5	[OVER]	4H9QM@91061	DNA segregation ATPase FtsK SpoIIIE and related proteins	3491513600894750	217354211619533	247383203063166	3.6141e+06	1.72995e+09
UNDERREPRESENTED
BAP5	[UNDER]	42DXH@671232, 1WTZ7@1307	HsdM N-terminal domain	-1.21875e+16	-202169682252291	254473980339115	2.18717e+06	8.97366e+09
BAP5	[UNDER]	36UH1@31979, 1TSEU@1239, 25E2U@186801, COG2820@2	Catalyzes the reversible phosphorylytic cleavage of uridine and deoxyuridine to uracil and ribose- or deoxyribose-1- phosphate. The produced molecules are then utilized as carbon and energy sources or in the rescue of pyrimidine bases for nucleotide synthesis	-8180624467355730	-196418514498252	345440900786408	3.05295e+10	0.0350723052367544
BAP5	[UNDER]	COG2820@1	uridine phosphorylase activity	-8180624467355730	-196418514498252	345440900786408	3.05295e+10	0.0350723052367544

## Sheet: BAP6
BAP	Tags	Feature	Description	FC	logFC	StdError	PValue	FDR
OVERREPRESENTED
BAP6	[OVER]	4HT40@91061, 1UZSK@1239	Probable Zinc-ribbon domain	5406755087122660	223663315766418	334414839985733	34612.1	7.64661e+08
BAP6	[OVER]	4HGQD@91061	Two component transcriptional regulator, winged helix family	5406754987892040	223663315501639	329153484302032	2.72811e+06	6.52927e+08
BAP6	[OVER]	COG4917@1, COG4766@1, COG4766@2, COG4577@1, COG4820@1, COG4810@1	ethanolamine catabolic process	4406127075048980	220710796730555	283978409195989	2.72811e+06	6.52927e+08
BAP6	[OVER]	1WTCM@1307	cheY-homologous receiver domain	5406754987892040	223663315501639	329153484302032	2.72811e+06	6.52927e+08
BAP6	[OVER]	1VBYV@1239, 22HEI@1570339	BMC	5406754987892040	223663315501639	329153484302032	2.72811e+06	6.52927e+08
BAP6	[OVER]	1V3JE@1239, COG4917@2, 4HGZA@91061	ethanolamine utilization protein	5406754987892040	223663315501639	329153484302032	2.72811e+06	6.52927e+08
BAP6	[OVER]	1VA0E@1239, 4HM6R@91061, 24N43@186801, COG4577@2	Carbon dioxide concentrating mechanism carboxysome shell protein	3.22104e+16	216190945494801	226536403505968	2.72811e+06	6.52927e+08
BAP6	[OVER]	4ISVI@91061, 1VRA2@1239	Collagen triple helix repeat	5406754987892040	223663315501639	329153484302032	2.72811e+06	6.52927e+08
BAP6	[OVER]	1UHQT@1239	Acetaldehyde dehydrogenase	5406754987892040	223663315501639	329153484302032	2.72811e+06	6.52927e+08
UNDERREPRESENTED
BAP6	[UNDER]	COG1346@1, COG1346@2	cytolysis	-1.18852e+16	-20180736581002	258501122706589	3.49034e+07	5.56903e+09
BAP6	[UNDER]	COG1486@1	maltose-6'-phosphate glucosidase activity	-9892440517358920	-23237895054711	209549647396007	7.60206e-06	0.00545828
BAP6	[UNDER]	COG1486@2	melibiose metabolic process	-9892440517358920	-23237895054711	209549647396007	7.60206e-06	0.00545828
BAP6	[UNDER]	1VADE@1239, 4HKG9@91061	Phosphotransferase system cellobiose-specific component IIB	-1330240390849330	-203432555514024	304906301372741	1.11313e+08	1.68258e+10
BAP6	[UNDER]	1TRGN@1239	Inhibits the expression or activity of extracellular murein hydrolases by interacting, possibly with LrgA, with the holin-like proteins CidA and or CidB. The LrgAB and CidAB proteins may affect the proton motive force of the membrane. May be involved in programmed cell death (PCD), possibly triggering PCD in response to antibiotics and environmental stresses	-1.18852e+16	-20180736581002	258501122706589	3.49034e+07	5.56903e+09
BAP6	[UNDER]	1WSIM@1307	LrgB-like family	-1.18852e+16	-20180736581002	258501122706589	3.49034e+07	5.56903e+09
BAP6	[UNDER]	4HF0M@91061	effector of murein hydrolase	-1.18852e+16	-20180736581002	258501122706589	3.49034e+07	5.56903e+09
BAP6	[UNDER]	1TQ9I@1239	family 4	-9892440517358920	-23237895054711	209549647396007	7.60206e-06	0.00545828
BAP6	[UNDER]	1WT5Q@1307, 4IC91@91061	Family 4 glycosyl hydrolase	-9892440517358920	-23237895054711	209549647396007	7.60206e-06	0.00545828
BAP6	[UNDER]	4HAS9@91061	elongation factor G	-1.18852e+16	-201807366253597	254471026524349	2.79494e+07	5.56903e+09

## Sheet: BAP7
BAP	Tags	Feature	Description	FC	logFC	StdError	PValue	FDR
OVERREPRESENTED
BAP7	[OVER]	1WRU4@1305, 4I3T5@91061	(PTS) cellobiose-specific component IIA	3.68442e+16	218130047706219	247956706865761	159351	6.18455e+06
BAP7	[OVER]	COG0122@2	3-methyladenine DNA glycosylase 8-oxoguanine DNA glycosylase	3.90405e+22	252184698911166	477798267185318	3.30688e-22	3.51754e-19
BAP7	[OVER]	4HBYM@91061	3-methyladenine DNA glycosylase 8-oxoguanine DNA glycosylase COG0122	3.90405e+22	252184698911166	477798267185318	3.30688e-22	3.51754e-19
BAP7	[OVER]	1TQAF@1239	8-oxoguanine DNA glycosylase	3.90405e+22	252184698911166	477798267185318	3.30688e-22	3.51754e-19
BAP7	[OVER]	1TQZR@1239, 1WSYW@1307, 4IE1G@91061	A stabilizing protein that is part of the accessory SecA2 SecY2 system specifically required to export serine-rich repeat cell wall proteins usually encoded upstream in the same operon. Stabilizes the glycosylation activity of Gtf1	6.72575e+16	27496941612925	111060657816403	0.0142353011956635	0.0222436262426254
BAP7	[OVER]	4HBB9@91061	ABC-type dipeptide oligopeptide nickel transport systems, permease components COG1173	3.90405e+22	252184698911166	477798267185318	3.30688e-22	3.51754e-19
BAP7	[OVER]	1TS02@1239	acetyl xylan esterase	1.1914e+22	235061518808667	296635512900387	2.22863	12.3089
BAP7	[OVER]	1WT5E@1307, 4HD1F@91061	Acetyl xylan esterase (AXE1)	1.1914e+22	235061518808667	296635512900387	2.22863	12.3089
BAP7	[OVER]	4HIRW@91061	acetyltransferase'	3.90405e+22	252184698911166	477798267185318	3.30688e-22	3.51754e-19
BAP7	[OVER]	1V3W1@1239	Acetyltransferases including N-acetylases of ribosomal proteins	5927289834122580	25673726044986	0.786412244060749	0.00277867795486076	0.0046182656749769
BAP7	[OVER]	4HH6A@91061	Acetyltransferases, including N-acetylases of ribosomal proteins	5927289834122580	25673726044986	0.786412244060749	0.00277867795486076	0.0046182656749769
BAP7	[OVER]	COG0451@2	ADP-glyceromanno-heptose 6-epimerase activity	3.96564e+16	198755410665634	0.47663371445613	7.03964e+10	0.00201732202536821
BAP7	[OVER]	COG0122@1	alkylated DNA binding	3.90405e+22	252184698911166	477798267185318	3.30688e-22	3.51754e-19
BAP7	[OVER]	1UHQU@1239, 4HF20@91061, 1TQRX@1239, 4IS6M@91061, 4HH09@91061	An automated process has identified a potential problem with this gene model	3965641081057770	19875541092334	0.651499329078544	0.00794998429552191	0.0127128924814805
BAP7	[OVER]	4HGDG@91061, 1WTBA@1307, 1TR6K@1239	An N-acetylglucosaminyl transferase that is part of the accessory SecA2 SecY2 system specifically required to export serine-rich repeat cell wall proteins usually encoded upstream in the same operon	6.72575e+16	27496941612925	111060657816403	0.0142353011956635	0.0222436262426254
BAP7	[OVER]	COG0338@1	bacterial-type DNA replication initiation	3666047338096640	187422541490026	0.592538671069069	0.00674912866135057	0.0108896053457297
BAP7	[OVER]	4HEMA@91061	Belongs to the DapA family	3.90405e+22	252184698911166	477798267185318	3.30688e-22	3.51754e-19
BAP7	[OVER]	4HFFC@91061	BNR repeat-like domain	3.90405e+22	252184698911166	477798267185318	3.30688e-22	3.51754e-19
BAP7	[OVER]	COG3617@2, COG3617@1, 4H48X@909932, 4I03G@91061, 1TTK2@1239, 24BSZ@186801, 1WU11@1307, 4I4B4@91061, 1VHUV@1239	BRO family, N-terminal domain	6725745371804200	274969416129254	112832238667463	0.0155823675103023	0.0242561298046549
BAP7	[OVER]	1TPKA@1239	BRO family, N-terminal domain protein	3.68442e+16	218130047906193	239512513181163	91835.5	3.82249e+06
BAP7	[OVER]	1WTXR@1307, 1WQ5H@1303, 1WTJT@1307, 2TPQJ@28037, 1WU56@1307, 4HGCQ@91061, 1WTX3@1307, 1WTDE@1307, 4IPYS@91061	C-5 cytosine-specific DNA methylase	3.56377e+16	183340342921319	0.383682473737627	2.19594e+09	0.00201732202536821
BAP7	[OVER]	4HD6J@91061	Capsular biosynthesis protein	3.68442e+16	218130047906193	239512513181163	91835.5	3.82249e+06
BAP7	[OVER]	4HD4N@91061, 1TRE3@1239	catalytic activity, acting on a glycoprotein	3.90405e+22	252184698911166	477798267185318	3.30688e-22	3.51754e-19
BAP7	[OVER]	COG3458@2, COG3458@1	cephalosporin-C deacetylase activity	1.1914e+22	235061518808667	296635512900387	2.22863	12.3089
BAP7	[OVER]	COG0451@1	coenzyme binding	3.96564e+16	198755410665634	0.47663371445613	7.03964e+10	0.00201732202536821
BAP7	[OVER]	COG4570@1	crossover junction endodeoxyribonuclease activity	6725745371804290	274969416129256	0.766211998366808	9.74471e+10	0.00201732202536821
BAP7	[OVER]	4IJ7W@91061, 1U967@1239, 1WTVZ@1307	Cytidine and deoxycytidylate deaminase zinc-binding region	4159894616515400	205654698073262	0.859686210698362	0.0298855819784942	0.0453894190598812
BAP7	[OVER]	COG0338@2, COG3392@1, COG3392@2, 1TPCA@1239, 1WTVU@1307	D12 class N6 adenine-specific DNA methyltransferase	3140690697267040	16510818699268	0.541167386565844	0.00954429364476058	0.0151862666746551
BAP7	[OVER]	1WT85@1307	Dihydrodipicolinate synthetase family	3.90405e+22	252184698911166	477798267185318	3.30688e-22	3.51754e-19
BAP7	[OVER]	COG0270@1, COG0270@2, 4HK75@91061	DNA (cytosine-5-)-methyltransferase activity	2.28837e+16	119432347012872	0.285876491500997	0.0010361458500181	0.00201732202536821
BAP7	[OVER]	COG3311@1	DNA excision	8209965922456930	303737623374432	105197006435592	0.00353291748827267	0.00581463554516855
BAP7	[OVER]	COG3723@1	DNA synthesis involved in double-strand break repair via homologous recombination	8209965922456810	30373762337443	11748982915542	0.00763301993296394	0.012226454683476
BAP7	[OVER]	4HDDE@91061, 2TPJN@28037, 3F508@33958, 1WU17@1307, 4GX51@90964, 4IJAP@91061, 1U983@1239, 3FC1G@33958, 1U47E@1239	Domain of Unknown Function (DUF1542)	2.51861e+16	133262814147724	0.382888502994827	0.00433519599657537	0.00709440621205952
BAP7	[OVER]	4HW2M@91061, 1VFU3@1239	Domain of unknown function (DUF386)	3.90405e+22	252184698911166	477798267185318	3.30688e-22	3.51754e-19
BAP7	[OVER]	2TQ92@28037, 4HHVX@91061, 1U37U@1239	Domain of unknown function (DUF4357)	3.68442e+16	218130047706219	247956706865761	159351	6.18455e+06
BAP7	[OVER]	COG0708@1	double-stranded DNA 3'-5' exodeoxyribonuclease activity	3.90405e+22	252184698911166	477798267185318	3.30688e-22	3.51754e-19
BAP7	[OVER]	4B0A2@81852	Elongation factor G, domain IV	3.68442e+16	218130047706219	247956706865761	159351	6.18455e+06
BAP7	[OVER]	1WU03@1307, 1U97E@1239, 4IJ9W@91061	Endodeoxyribonuclease RusA	1.08742e+16	344284134185246	105742784272461	5.97787e+10	0.00201732202536821
BAP7	[OVER]	COG4570@2	Endonuclease that resolves Holliday junction intermediates made during homologous genetic recombination and DNA repair. Exhibits sequence and structure-selective cleavage of four-way DNA junctions, where it introduces symmetrical nicks in two strands of the same polarity at the 5' side of dinucleotides. Corrects the defects in genetic recombination and DNA repair associated with inactivation of r…	6725745371804290	274969416129256	0.766211998366808	9.74471e+10	0.00201732202536821
BAP7	[OVER]	COG2373@1	endopeptidase inhibitor activity	4475061460192500	216190749638942	0.875769400076324	0.0240175513554917	0.0366906422834958
BAP7	[OVER]	COG0810@1	energy transducer activity	7484183030303090	290384484100544	0.84781564934236	0.00112391964247491	0.00201732202536821
BAP7	[OVER]	1V1S9@1239	epimerase	3.68442e+16	218130047906193	239512513181163	91835.5	3.82249e+06
BAP7	[OVER]	COG3572@2	ergothioneine biosynthetic process	958328175211928	326051978505849	106493141111807	0.00150328449243075	0.00253221880484523
BAP7	[OVER]	1R8IB@1224, 1K7SU@119060, 2VPJE@28216	Excisionase	6725745371804200	274969416129254	113790116695734	0.0163414104047867	0.0254101411383581
BAP7	[OVER]	COG4409@2	exo-alpha-(2->6)-sialidase activity	3.90405e+22	252184698911166	477798267185318	3.30688e-22	3.51754e-19
BAP7	[OVER]	COG4409@1	exo-alpha-(2->8)-sialidase activity	3.90405e+22	252184698911166	477798267185318	3.30688e-22	3.51754e-19
BAP7	[OVER]	4HAIU@91061, 1TPFB@1239	exodeoxyribonuclease III	3.90405e+22	252184698911166	477798267185318	3.30688e-22	3.51754e-19
BAP7	[OVER]	COG0708@2	Exodeoxyribonuclease III	3.90405e+22	252184698911166	477798267185318	3.30688e-22	3.51754e-19
BAP7	[OVER]	1WU59@1307	Flavodoxin-like fold	3.68442e+16	218130047906193	239512513181163	91835.5	3.82249e+06
BAP7	[OVER]	1TVFY@1239, 4I2FB@91061, 1WTR6@1307	G5	8209965922456810	30373762337443	107711951127485	0.00419998630811184	0.00688098156126481
BAP7	[OVER]	1TW3D@1239	gamma-glutamylcysteine synthetase	958328175211928	326051978505849	106493141111807	0.00150328449243075	0.00253221880484523
BAP7	[OVER]	4IE2P@91061, 1WSNI@1307	Glutamate-cysteine ligase family 2(GCS2)	958328175211928	326051978505849	106493141111807	0.00150328449243075	0.00253221880484523
BAP7	[OVER]	1WU60@1307	Glycosyl hydrolase 101 beta sandwich domain	3.90405e+22	252184698911166	477798267185318	3.30688e-22	3.51754e-19
BAP7	[OVER]	COG1442@2, 1V3ET@1239	glycosyl transferase family 8	2.60115e+16	137914815714081	0.28648047179595	2.66804e+10	0.00201732202536821
BAP7	[OVER]	2E143@1, 32WJC@2	HNH nucleases	1.84221e+16	20813004773503	285194696287775	1.41724e+09	3.28252e+08
BAP7	[OVER]	4B30S@81852	IIB component	3.68442e+16	218130047706219	247956706865761	159351	6.18455e+06
BAP7	[OVER]	1V80M@1239, COG0810@2	Interacts with outer membrane receptor proteins that carry out high-affinity binding and energy dependent uptake into the periplasmic space of specific substrates. It could act to transduce energy from the cytoplasmic membrane to specific energy- requiring processes in the outer membrane, resulting in the release into the periplasm of ligands bound by these outer membrane proteins	426609064674762	209291462067705	0.44947638313219	2.17803e+10	0.00201732202536821
BAP7	[OVER]	COG3436@1, 1WTMV@1307	IS66 Orf2 like protein	4159894616514620	205654698073235	0.330078830654283	8.4453e+08	2.02124e+10
BAP7	[OVER]	1WT8V@1307	Lantibiotic streptin immunity protein	1.84221e+16	20813004773503	285194696287775	1.41724e+09	3.28252e+08
BAP7	[OVER]	COG2373@2	Large extracellular alpha-helical protein	4475061460192500	216190749638942	0.875769400076324	0.0240175513554917	0.0366906422834958
BAP7	[OVER]	COG1442@1	lipopolysaccharide 3-alpha-galactosyltransferase activity	2.60115e+16	137914815714081	0.28648047179595	2.66804e+10	0.00201732202536821
BAP7	[OVER]	1UXPN@1239, 4I319@91061	LysR substrate binding domain	6.72575e+16	27496941612925	111060657816403	0.0142353011956635	0.0222436262426254
BAP7	[OVER]	1UWJX@1239, 4I2FA@91061, 1WSCJ@1307	M26 IgA1-specific Metallo-endopeptidase C-terminal region	1.57803e+23	239116171229736	373774059228619	3.64941	19.7757
BAP7	[OVER]	1TVFX@1239, 1VH60@1239, 1WTXX@1307, 4IQ43@91061, 4I2F6@91061, 4HF1U@91061	M26 IgA1-specific Metallo-endopeptidase N-terminal region	3.51195e+22	250657677862305	382877386400123	0.000217028	0.00178087
BAP7	[OVER]	1UY4R@1239	M6 family metalloprotease domain protein	3.90405e+22	252184698911166	477798267185318	3.30688e-22	3.51754e-19
BAP7	[OVER]	COG0246@2	Mannitol dehydrogenase	366604733556458	187422541390382	0.572829935606513	0.00536029408794626	0.00869269600258705
BAP7	[OVER]	COG0246@1	mannitol metabolic process	366604733556458	187422541390382	0.572829935606513	0.00536029408794626	0.00869269600258705
BAP7	[OVER]	4H9S3@91061, 1TPZU@1239	mannitol-1-phosphate	366604733556458	187422541390382	0.572829935606513	0.00536029408794626	0.00869269600258705
BAP7	[OVER]	3VPJN@526524, 1TQBB@1239	NAD dependent epimerase dehydratase family protein	3.90405e+22	252184698911166	477798267185318	3.30688e-22	3.51754e-19
BAP7	[OVER]	4HDRB@91061, 26V3F@186822	NAD-dependent epimerase	3.68442e+16	218130047906193	239512513181163	91835.5	3.82249e+06
BAP7	[OVER]	1TPGA@1239	NADPH quinone reductase and related Zn-dependent oxidoreductases COG0604	5927289834122580	25673726044986	0.823826600364283	0.00393550799663111	0.00645873083789975
BAP7	[OVER]	1TQRK@1239	Neu5Ac) to form pyruvate and N-acetylmannosamine (ManNAc) via a Schiff base intermediate	3.90405e+22	252184698911166	477798267185318	3.30688e-22	3.51754e-19
BAP7	[OVER]	COG3147@2	Non-essential cell division protein that could be required for efficient cell constriction	1.39069e+22	237292954814602	246059987098657	0.0119179	0.0698532
BAP7	[OVER]	4HMRU@91061, 42EBW@671232	N-terminal phage replisome organiser (Phage_rep_org_N)	4.47506e+16	216190749639045	0.654443164434396	0.00400035266313356	0.00655765573545639
BAP7	[OVER]	4HGSG@91061, 1V1UQ@1239, 1WTYI@1307	PDDEXK-like domain of unknown function (DUF3799)	1.08742e+16	344284134185246	105742784272461	5.97787e+10	0.00201732202536821
BAP7	[OVER]	1VBM6@1239, 4HPMX@91061, 1U5M6@1239, 1WU3B@1307, 4IJCD@91061, 1VH9V@1239	PemK-like, MazF-like toxin of type II toxin-antitoxin system	5077889684283670	234422905318439	0.824629587890384	0.00934678772293348	0.0148802518515881
BAP7	[OVER]	1V1BU@1239, 1TPY6@1239, 24BT3@186801	PFAM Glycosyl transferase, group 1	4880068245849820	222184698927805	342780114727036	105380	3.60299e+07
BAP7	[OVER]	COG3436@2	PFAM IS66 Orf2 family protein	4159894616514620	205654698073235	0.330078830654283	8.4453e+08	2.02124e+10
BAP7	[OVER]	1WU61@1307, 4IUCS@91061, COG1566@2, 1UNFI@1239, 1UZ40@1239	PFAM secretion protein HlyD family protein	4628990660549960	22106976518517	0.545615834235601	7.18095e+10	0.00201732202536821
BAP7	[OVER]	4HDSE@91061, 4HGY6@91061, 1V427@1239	PFAM transposase IS116 IS110 IS902 family	2130904716700930	109146608452542	0.218809311754533	1.93849e+10	0.00201732202536821
BAP7	[OVER]	1UZVA@1239	PFAM transposase, IS4 family protein	4159894616473070	205654698071794	0.743888890559502	0.0138898059703565	0.0217629693108913
BAP7	[OVER]	2TPPW@28037, 1WTZS@1307, 2TNS8@28037, 4HPCG@91061, 1WTBG@1307	Phage integrase, N-terminal SAM-like domain	3.35518e+16	174639205241254	0.356438951005516	1.8292e+10	0.00201732202536821
BAP7	[OVER]	1TQ65@1239	Phage replisome organizer, N-terminal domain protein	4.47506e+16	216190749639045	0.654443164434396	0.00400035266313356	0.00655765573545639
BAP7	[OVER]	1UZ5B@1239, COG5412@2, 4HD9S@91061	phage tail tape measure protein	3140690685543540	165108186454154	0.601878428149402	0.0178164086081041	0.0275990968298139
BAP7	[OVER]	COG5280@2, 4HC94@91061, COG5280@1	Phage tail tape measure protein TP901	4159894616515400	205654698073262	0.864253950641986	0.0306547614952468	0.0464593535695773
BAP7	[OVER]	4HAER@91061, 247YC@186801, 1TPTC@1239, COG1086@2, 1TR3W@1239	Polysaccharide biosynthesis protein	2371199033171410	124561676451453	0.34443879130412	0.00331483666663522	0.00546196839161007
BAP7	[OVER]	COG2213@1	protein-N(PI)-phosphohistidine-mannitol phosphotransferase system transmembrane transporter activity	4159894616515400	205654698073262	0.818766304254742	0.0234521847053581	0.0358651088784816
BAP7	[OVER]	COG2213@2, 4HAVV@91061, 1TPE3@1239	PTS system mannitol-specific	4159894616515400	205654698073262	0.818766304254742	0.0234521847053581	0.0358651088784816
BAP7	[OVER]	COG3723@2	Recombinational DNA repair protein, rece pathway	8209965922456810	30373762337443	11748982915542	0.00763301993296394	0.012226454683476
BAP7	[OVER]	1V0QW@1239, 4HBS2@91061	RecT protein	8209965922456810	30373762337443	11748982915542	0.00763301993296394	0.012226454683476
BAP7	[OVER]	1VG11@1239, COG3209@2	Rhs family protein COG3209	3684416646344550	218130047848324	237424923198519	79843.4	3.58297e+06
BAP7	[OVER]	4HFGW@91061, 1V0ER@1239, 1VCJ3@1239, 4HWB8@91061	Rib/alpha-like repeat	5927289834122620	256737260449861	0.772042538454591	0.00240824967388613	0.00401188692772678
BAP7	[OVER]	1U92Y@1239, 1WTMG@1307, 4IJ3M@91061	SecY translocase	6.72575e+16	27496941612925	111060657816403	0.0142353011956635	0.0222436262426254
BAP7	[OVER]	COG3209@1	self proteolysis	3684416646344550	218130047848324	237424923198519	79843.4	3.58297e+06
BAP7	[OVER]	1TRAR@1239, 1WSGC@1307, 4HEH7@91061	signal peptide protein, YSIRK family	2.2263e+16	115464498631212	0.180959282679517	1.21397e+09	2.8578e+10
BAP7	[OVER]	4HATS@91061	Signal peptide protein, YSIRK family	3.90405e+22	252184698911166	477798267185318	3.30688e-22	3.51754e-19
BAP7	[OVER]	COG2731@1	single-species biofilm formation	3.90405e+22	252184698911166	477798267185318	3.30688e-22	3.51754e-19
BAP7	[OVER]	1TRDX@1239	site-specific DNA-methyltransferase (Adenine-specific)	4475061460195660	216190749639044	0.66360423793609	0.0044228324713228	0.00722958159228177
BAP7	[OVER]	1M9XB@119603, 1WSVK@1307, 4HAQK@91061	SNF2 family N-terminal domain	2295958792292360	119909674885639	0.416701509842331	0.0149559729318356	0.0233316427269049
BAP7	[OVER]	COG3645@1, COG3645@2, COG1974@1	SOS response	3.66605e+16	187422541142823	0.578634437616094	0.00574697268465928	0.00930400538350702
BAP7	[OVER]	2TQC4@28037, 1U4W7@1239, 4IEKY@91061	SPFH domain / Band 7 family	3.90405e+22	252184698911166	477798267185318	3.30688e-22	3.51754e-19
BAP7	[OVER]	COG1566@1	sulfathiazole transmembrane transporter activity	1.57803e+23	239116171368925	397939382881151	10.7855	573.63
BAP7	[OVER]	4HDDW@91061	Superfamily I DNA and RNA	3.90405e+22	252184698911166	477798267185318	3.30688e-22	3.51754e-19
BAP7	[OVER]	COG1112@2	Superfamily I DNA and RNA helicases and helicase subunits	3.90405e+22	252184698911166	477798267185318	3.30688e-22	3.51754e-19
BAP7	[OVER]	1TP20@1239	Superfamily I DNA and RNA helicases and helicase subunits -COG1112	3.90405e+22	252184698911166	477798267185318	3.30688e-22	3.51754e-19
BAP7	[OVER]	COG4386@2	tail sheath protein	1.39069e+22	237292954814602	246059987098657	0.0119179	0.0698532
BAP7	[OVER]	4HKES@91061	Terminase, small subunit	4880068140786760	222184698617207	35056734198193	1.48569e+06	4.741e+07
BAP7	[OVER]	4I0J0@91061, 4HTFX@91061, 1V6C2@1239, 1HUDW@1164882	the current gene model (or a revised gene model) may contain a frame shift	2.14509e+16	11010355357054	0.338161060504717	0.0069968299496941	0.0112765968661737
BAP7	[OVER]	1WPQF@1303, 1V0HE@1239, 2TPNF@28037	This gene contains a nucleotide ambiguity which may be the result of a sequencing error	8209965922456930	303737623374432	10484681192724	0.00344644797940845	0.00567557258994327
BAP7	[OVER]	COG2337@1, COG2337@2	Toxic component of a toxin-antitoxin (TA) module	4.47506e+16	216190749639045	0.661828940931747	0.00433861713723372	0.00709596151374444
BAP7	[OVER]	4HKCG@91061, 4H9WS@91061, 1VAJD@1239	Transposase and inactivated derivatives COG3436	2948763450906610	156011009439293	0.35197075368847	5.49368e+10	0.00201732202536821
BAP7	[OVER]	1U0YA@1239, 1WTVI@1307, 4I4JS@91061, 1WTYV@1307, 42EE4@671232, 1WU08@1307, 1UHQR@1239, 4IS6G@91061	Transposase DDE domain	2.42958e+16	128070808386549	0.391413506851622	0.00670647127890248	0.0108268608842091
BAP7	[OVER]	1WTBK@1307, 1WU5U@1307	Transposase IS66 family	2783168943299480	147672848547968	0.268754743155908	6.37729e+09	0.00133690404000435
BAP7	[OVER]	3WJI5@541000, 1TQIB@1239, 2496F@186801, 27KD5@186928	TupA-like ATPgrasp	1.84221e+16	208130047765223	295623411585249	2.18111e+09	4.93239e+10
BAP7	[OVER]	2TQCA@28037, 1VEUT@1239, 1WTXJ@1307	Winged helix-turn helix	3722673859554040	218279077977042	295855355196021	2.19118e+06	6.91546e+07
BAP7	[OVER]	COG2731@2	YhcH YjgK YiaL family protein	3.90405e+22	252184698911166	477798267185318	3.30688e-22	3.51754e-19
BAP7	[OVER]	1WTAK@1307, 1V4WZ@1239, 4HKUZ@91061	Zeta toxin	2.06329e+16	104494606905265	0.379767816214617	0.019173802971825	0.0295742009318374
UNDERREPRESENTED
BAP7	[UNDER]	COG1226@2	(belongs to the monovalent cation proton antiporter 2 (CPA2) transporter (TC 2.A.37) family)	-2.03125e+16	-176320059504374	23496370133893	0.0301441513244518	0.0457096106672786
BAP7	[UNDER]	1TPQ8@1239, 4H9N1@91061	ABC transporter (Permease)	-1.09603e+23	-23385777766204	134571103492761	1.03487e-10	8.74161e-08
BAP7	[UNDER]	COG0600@2	ABC-type nitrate sulfonate bicarbonate transport system permease component	-5687810028399730	-191175137545027	252359834441215	2.19308e+10	0.00201732202536821
BAP7	[UNDER]	1TRT8@1239	ABC-type nitrate sulfonate bicarbonate transport systems periplasmic components	-5687810028399730	-191175137545027	252359834441215	2.19308e+10	0.00201732202536821
BAP7	[UNDER]	COG0715@2	ABC-type nitrate sulfonate bicarbonate transport systems periplasmic components COG0715	-5687810028399730	-191175137545027	252359834441215	2.19308e+10	0.00201732202536821
BAP7	[UNDER]	4HCK6@91061	ABC-type nitrate sulfonate bicarbonate transport systems, periplasmic components COG0715	-5687810028399730	-191175137545027	252359834441215	2.19308e+10	0.00201732202536821
BAP7	[UNDER]	COG2089@2	acid synthase	-2.03125e+16	-176320059222563	238490298624417	0.0323562699354538	0.0489090564498018
BAP7	[UNDER]	1TQ29@1239, 4HBIE@91061, 1TRA1@1239, 4HBZT@91061, 2Z7S1@2	adenylyltransferase	-2.69042e+16	-180374710478558	257143592479422	0.0168421381708062	0.0261321560381174
BAP7	[UNDER]	1WSE0@1307	AIR synthase related protein, N-terminal domain	-2269117741913290	-118213147074109	0.335767517402613	5.15089e+10	0.00201732202536821
BAP7	[UNDER]	COG0600@1	alkanesulfonate transmembrane transporter activity	-5687810028399730	-191175137545027	252359834441215	2.19308e+10	0.00201732202536821
BAP7	[UNDER]	1WTV0@1307	Alpha mannosidase, middle domain	-1.37003e+16	-203857777438364	293910455234348	6.57617e+07	1.76512e+09
BAP7	[UNDER]	COG3537@2, 4HBMP@91061, 1TQAG@1239	Alpha-1,2-mannosidase	-1.31365e+16	-203251531115212	21756616848616	1.27165e+06	4.10358e+07
BAP7	[UNDER]	1TQEH@1239	alpha-mannosidase	-1.37003e+16	-203857777438364	293910455234348	6.57617e+07	1.76512e+09
BAP7	[UNDER]	COG0383@2	alpha-mannosidase activity	-1.37003e+16	-203857777438364	293910455234348	6.57617e+07	1.76512e+09
BAP7	[UNDER]	1WSGD@1307	Amino-transferase class IV	-2.17574e+16	-112150684793375	0.430323864364707	0.00633432694825649	0.0102433485334418
BAP7	[UNDER]	COG1116@2, COG1116@1	anion transmembrane transporter activity	-5687810028399730	-191175137545027	252359834441215	2.19308e+10	0.00201732202536821
BAP7	[UNDER]	4HC5Y@91061	antiterminator	-7666968188169360	-195482966682539	245595191205552	1.47094e+08	3.37964e+10
BAP7	[UNDER]	1V0Z0@1239	AraC family	-1.09603e+23	-23385777766204	134571103492761	1.03487e-10	8.74161e-08
BAP7	[UNDER]	4HCJ8@91061	AraC family transcriptional regulator	-2843905014680850	-181175137547467	22893970674109	0.00646242911624055	0.0104387493936124
BAP7	[UNDER]	1V4SG@1239	Base excision DNA repair protein	-1370031603790810	-203857777428796	307761280921803	1.23377e+08	3.19225e+09
BAP7	[UNDER]	4HI5U@91061	Base excision DNA repair protein, HhH-GPD family	-1370031603790810	-203857777428796	307761280921803	1.23377e+08	3.19225e+09
BAP7	[UNDER]	COG0232@2	Belongs to the dGTPase family. Type 2 subfamily	-2690418444394140	-180374710489673	28457646777898	0.0285599843677958	0.0434680843160093
BAP7	[UNDER]	COG5434@2	Belongs to the glycosyl hydrolase 28 family	-6850158017378600	-193857777425478	357490794499998	0.00157341086252055	0.00264414043133939
BAP7	[UNDER]	COG3525@1	beta-N-acetylhexosaminidase activity	-4339423497979100	-220490719594935	265611472865264	24.3146	1246.99
BAP7	[UNDER]	1TQVZ@1239	binding-protein-dependent transport systems inner membrane component	-5687810028399730	-191175137545027	252359834441215	2.19308e+10	0.00201732202536821
BAP7	[UNDER]	COG1266@2	CAAX protease self-immunity	-2.69042e+16	-180374710446625	247215030172621	0.0134569786170847	0.0211309144823768
BAP7	[UNDER]	COG3537@1, COG3459@1, COG2390@1	carbohydrate binding	-2.26003e+16	-21107912478748	413323732883605	4.97487e+07	1.48831e+09
BAP7	[UNDER]	4HNIH@91061, 1WTPM@1307, 1VFQI@1239	Carrier protein involved in the D-alanylation of lipoteichoic acid (LTA). The loading of thioester-linked D-alanine onto DltC is catalyzed by D-alanine--D-alanyl carrier protein ligase DltA. The DltC-carried D-alanyl group is further transferred to cell membrane phosphatidylglycerol (PG) by forming an ester bond, probably catalyzed by DltD. D-alanylation of LTA plays an important role in modulati…	-1.31365e+16	-203251531176734	20942612273385	707635	2.44859e+07
BAP7	[UNDER]	1TPTH@1239, 1WSUF@1307, 4HAHU@91061	Catalyzes the first step in the D-alanylation of lipoteichoic acid (LTA), the activation of D-alanine and its transfer onto the D-alanyl carrier protein (Dcp) DltC. In an ATP- dependent two-step reaction, forms a high energy D-alanyl-AMP intermediate, followed by transfer of the D-alanyl residue as a thiol ester to the phosphopantheinyl prosthetic group of the Dcp. D-alanylation of LTA plays an i…	-1.31365e+16	-203251531176734	20942612273385	707635	2.44859e+07
BAP7	[UNDER]	1V1R6@1239, COG2145@2, 4HFTJ@91061	Catalyzes the phosphorylation of the hydroxyl group of 4-methyl-5-beta-hydroxyethylthiazole (THZ)	-4.74204e+16	-1885514949537	336987215223239	0.00727409758779175	0.0116775898670419
BAP7	[UNDER]	4HIMT@91061, 4HFGV@91061, 1VPFZ@1239	CHAP domain protein	-3.12695e+16	-16447549926892	0.825662466575889	0.0174674175014211	0.0270730831430553
BAP7	[UNDER]	4HH1E@91061, 1V3ZR@1239	Condenses 4-methyl-5-(beta-hydroxyethyl)thiazole monophosphate (THZ-P) and 2-methyl-4-amino-5-hydroxymethyl pyrimidine pyrophosphate (HMP-PP) to form thiamine monophosphate (TMP)	-4.74204e+16	-1885514949537	336987215223239	0.00727409758779175	0.0116775898670419
BAP7	[UNDER]	1WT68@1307	CutC family	-2850801491306220	-21442936153504	291607455244244	18901.9	889941
BAP7	[UNDER]	1V5GJ@1239	cyclic nucleotide-binding	-4.74204e+16	-1885514949537	336987215223239	0.00727409758779175	0.0116775898670419
BAP7	[UNDER]	COG1020@2	D-alanine [D-alanyl carrier protein] ligase activity	-1.31365e+16	-203251531176734	20942612273385	707635	2.44859e+07
BAP7	[UNDER]	1TPZ8@1239	Dehydrogenases with different specificities (Related to short-chain alcohol dehydrogenases)	-5065902084816570	-189504596669403	31286338844361	0.003069551538134	0.00506652414800049
BAP7	[UNDER]	4HAMW@91061	Dehydrogenases with different specificities (related to short-chain alcohol dehydrogenases)	-5065902084816570	-189504596669403	31286338844361	0.003069551538134	0.00506652414800049
BAP7	[UNDER]	1VAUA@1239	dihydrofolate reductase	-2.03223e+16	-102306677680207	0.411508858900507	0.00966571318245329	0.0153636362429182
BAP7	[UNDER]	1WSFA@1307	DltD protein	-1.37003e+16	-203857777196191	293473210875274	6.44227e+06	1.76512e+09
BAP7	[UNDER]	COG4951@2	DNA primase small subunit	-2.99381e+16	-181916217302873	271060749551687	0.0146778899832667	0.0229102717564902
BAP7	[UNDER]	4HW0V@91061	Domain of Unknown Function (DUF1080)	-6850158017378600	-193857777425478	357490794499998	0.00157341086252055	0.00264414043133939
BAP7	[UNDER]	1WTUS@1307	Domain of unknown function (DUF3502)	-1.31365e+16	-203251531115212	21756616848616	1.27165e+06	4.10358e+07
BAP7	[UNDER]	1TPGB@1239	Endo-beta-N-acetylglucosaminidase	-1.4254e+16	-204429361510159	360816962310444	6.78262e+08	1.65082e+10
BAP7	[UNDER]	COG2231@2, COG2231@1, 1WSGY@1307	endonuclease III	-1370031603790810	-203857777428796	307761280921803	1.23377e+08	3.19225e+09
BAP7	[UNDER]	1WT30@1307, 1WT7W@1307	Fibronectin type III-like domain	-5.07751e+16	-189537617831547	252522500807379	4.91134e+09	0.00201732202536821
BAP7	[UNDER]	1TPHE@1239, 4HB44@91061	Ftsk spoiiie family protein	-2.37102e+16	-178551494851354	243193551323739	0.0204128314875069	0.0313673900653397
BAP7	[UNDER]	COG2071@1, COG2071@2	gamma-glutamyl-gamma-aminobutyrate hydrolase activity	-4408074141672100	-187497889639818	360831657437977	0.0152747818659923	0.0237902242511551
BAP7	[UNDER]	COG1226@1	glutathione-regulated potassium exporter activity	-2.03125e+16	-176320059504374	23496370133893	0.0301441513244518	0.0457096106672786
BAP7	[UNDER]	1TQFU@1239, 4HC8K@91061	glycerol dehydrogenase	-5687810034251170	-191175137559869	260380424161111	2.99785e+10	0.00201732202536821
BAP7	[UNDER]	COG0371@1	glycerol-1-phosphate dehydrogenase [NAD(P)+] activity	-4.59804e+16	-188106609355037	223344924582184	2.99785e+09	0.00201732202536821
BAP7	[UNDER]	4HATB@91061	Glycine radical enzyme that catalyzes the cleavage of a C-N bond in choline, producing trimethylamine (TMA) and acetaldehyde	-59876140959706	-191916217165796	305688978638897	9.4708e+10	0.00201732202536821
BAP7	[UNDER]	1WT0D@1307	Glycosyl hydrolase family 20, catalytic domain	-1.09603e+23	-23385777766204	134571103492761	1.03487e-10	8.74161e-08
BAP7	[UNDER]	1WTY4@1307	Glycosyl hydrolase family 92	-1.31365e+16	-203251531115212	21756616848616	1.27165e+06	4.10358e+07
BAP7	[UNDER]	COG3525@2	Glycosyl hydrolase, family 20, catalytic domain	-4339423497979100	-220490719594935	265611472865264	24.3146	1246.99
BAP7	[UNDER]	1V028@1239, 4HFRM@91061	Glycyl-radical enzyme activating protein family protein	-5687810034251170	-191175137559869	260380424161111	2.99785e+10	0.00201732202536821
BAP7	[UNDER]	COG3708@1	glyoxalase III activity	-5987614106609470	-19191621719143	347454368159608	0.00272237654667703	0.00452993362807441
BAP7	[UNDER]	4IPX5@91061, 1WU5D@1307	Gram-positive pilin backbone subunit 3, Cna-B-like domain	-2.03125e+16	-176320059504572	23363305605843	0.0293303339079485	0.0445696925839302
BAP7	[UNDER]	1WSID@1307	Gram-positive pilin subunit D1, N-terminal	-2.03125e+16	-176320059504572	23363305605843	0.0293303339079485	0.0445696925839302
BAP7	[UNDER]	1TT9S@1239, 4HEM6@91061, 4HDJJ@91061	Gram-positive signal peptide protein, YSIRK family	-2.26003e+16	-211079124667949	266527409619697	66271.4	3.06986e+06
BAP7	[UNDER]	1WSYI@1307	HAMP (Histidine kinases, Adenylyl cyclases, Methyl binding proteins, Phosphatases) domain	-2.8508e+16	-21442936165162	351456144490178	373119	1.4288e+07
BAP7	[UNDER]	1WSVE@1307, 1WTTZ@1307, 1VCTH@1239, 4HMFC@91061, 1WTXA@1307	helix_turn_helix, arabinose operon control protein	-2606648306261940	-213137645142847	440586439733767	2.87323e+07	8.77862e+08
BAP7	[UNDER]	1WTYU@1307, 4HCG4@91061	Hydrolase Family	-1.31365e+16	-203251531115212	21756616848616	1.27165e+06	4.10358e+07
BAP7	[UNDER]	COG2273@2	Hydrolase Family 16	-8446877530741040	-196880586083253	325572688637712	1.60331e+10	0.00201732202536821
BAP7	[UNDER]	1TRN0@1239	hydrolase family 20, catalytic	-1.31365e+16	-203251531115212	21756616848616	1.27165e+06	4.10358e+07
BAP7	[UNDER]	4HBC7@91061	hydrolase, family 38	-1.37003e+16	-203857777438364	293910455234348	6.57617e+07	1.76512e+09
BAP7	[UNDER]	COG4724@2	hydrolase, family 85	-1.4254e+16	-204429361510159	360816962310444	6.78262e+08	1.65082e+10
BAP7	[UNDER]	COG2145@1	hydroxyethylthiazole kinase activity	-4.74204e+16	-1885514949537	336987215223239	0.00727409758779175	0.0116775898670419
BAP7	[UNDER]	1WT94@1307	Hypothetical methyltransferase	-1.09603e+23	-23385777766204	134571103492761	1.03487e-10	8.74161e-08
BAP7	[UNDER]	4HKFE@91061, 4HKR9@91061, 1V9Z6@1239	IIa component	-598761414641083	-19191621728733	303520645248425	8.8943e+10	0.00201732202536821
BAP7	[UNDER]	1TRMS@1239	iic component	-5065902084816570	-189504596669403	31286338844361	0.003069551538134	0.00506652414800049
BAP7	[UNDER]	1V2RX@1239	Integrase	-2.20404e+16	-177497889728215	221430832913746	0.0163165861591641	0.0253852846419932
BAP7	[UNDER]	4HVHS@91061	isomerase	-5065902084816570	-189504596669403	31286338844361	0.003069551538134	0.00506652414800049
BAP7	[UNDER]	COG3966@1	lipoteichoic acid biosynthetic process	-1.37003e+16	-203857777196191	293473210875274	6.44227e+06	1.76512e+09
BAP7	[UNDER]	1UVC5@1239, 4I2B8@91061, 4ITN5@91061, 1WTV9@1307, 1VN1H@1239, 1UI3C@1239	Listeria-Bacteroides repeat domain (List_Bact_rpt)	-3.42508e+16	-183857777426499	289130324998993	0.0121333792783367	0.019104750705802
BAP7	[UNDER]	1UY9B@1239	LPXTG-motif cell wall anchor domain protein	-2.03125e+16	-176320059504572	23363305605843	0.0293303339079485	0.0445696925839302
BAP7	[UNDER]	1V1Y3@1239	maltose O-acetyltransferase activity	-4742043860495940	-188551494812102	339454355979407	0.00763067637809807	0.012226454683476
BAP7	[UNDER]	COG0383@1	mannose metabolic process	-1.37003e+16	-203857777438364	293910455234348	6.57617e+07	1.76512e+09
BAP7	[UNDER]	COG4724@1	mannosyl-glycoprotein endo-beta-N-acetylglucosaminidase activity	-1.4254e+16	-204429361510159	360816962310444	6.78262e+08	1.65082e+10
BAP7	[UNDER]	1WSFG@1307	MBOAT, membrane-bound O-acyltransferase family	-1.31365e+16	-203251531176734	20942612273385	707635	2.44859e+07
BAP7	[UNDER]	COG5373@2	membrane	-1.25618e+16	-202606146079872	296100535244161	1.70214e+08	4.32616e+09
BAP7	[UNDER]	4HBQG@91061, COG1696@2, 1TP52@1239	Membrane protein involved in D-alanine export	-1.31365e+16	-203251531176734	20942612273385	707635	2.44859e+07
BAP7	[UNDER]	COG2089@1	N-acylneuraminate-9-phosphate synthase activity	-2.03125e+16	-176320059222563	238490298624417	0.0323562699354538	0.0489090564498018
BAP7	[UNDER]	COG1696@1	negative regulation of protein lipidation	-1.31365e+16	-203251531176734	20942612273385	707635	2.44859e+07
BAP7	[UNDER]	1TRWY@1239	Parallel beta-helix repeats	-6850158017378600	-193857777425478	357490794499998	0.00157341086252055	0.00264414043133939
BAP7	[UNDER]	1V1KC@1239, 4HI59@91061	peptidase C26	-4408074141672100	-187497889639818	360831657437977	0.0152747818659923	0.0237902242511551
BAP7	[UNDER]	1WSF1@1307	Phosphoglycerate kinase	-2.03125e+16	-176320059553433	23469282780572	0.0299775532180813	0.0455050385001741
BAP7	[UNDER]	COG1020@1	phosphopantetheine binding	-1.31365e+16	-203251531176734	20942612273385	707635	2.44859e+07
BAP7	[UNDER]	COG3275@1, COG2972@1, COG3275@2, COG1493@1	phosphorelay sensor kinase activity	-2.01601e+16	-1011505954401	0.219309889224806	4.30503e+09	9.15856e+10
BAP7	[UNDER]	1WS8U@1307	Phosphotransferase system, EIIC	-1839217894137240	-208106609768443	34951996852815	3.81077e+07	1.15206e+09
BAP7	[UNDER]	COG5434@1	polygalacturonase activity	-6850158017378600	-193857777425478	357490794499998	0.00157341086252055	0.00264414043133939
BAP7	[UNDER]	1WSFN@1307, 1TQ2K@1239, 4HBG8@91061	polysaccharide lyase family 8	-2.53876e+16	-179537617746543	257997244975665	0.021494795563722	0.0329946835163066
BAP7	[UNDER]	COG5061@1	protein folding in endoplasmic reticulum	-1.09603e+23	-23385777766204	134571103492761	1.03487e-10	8.74161e-08
BAP7	[UNDER]	4HC3H@91061, 1TSZU@1239, COG3966@2	Protein involved in D-alanine esterification of lipoteichoic acid and wall teichoic acid (D-alanine transfer protein)	-1.37003e+16	-203857777196191	293473210875274	6.44227e+06	1.76512e+09
BAP7	[UNDER]	COG2982@2	Protein involved in outer membrane biogenesis	-3.42508e+16	-183857777426499	289130324998993	0.0121333792783367	0.019104750705802
BAP7	[UNDER]	4HM8E@91061, COG5061@2, 1VBAI@1239, 1WT7Y@1307	Protein of unknown function (DUF3307)	-1.09603e+23	-23385777766204	134571103492761	1.03487e-10	8.74161e-08
BAP7	[UNDER]	1VAPV@1239	PTS system, lactose cellobiose specific IIB subunit	-5687810034251170	-191175137559869	260380424161111	2.99785e+10	0.00201732202536821
BAP7	[UNDER]	4HP9A@91061	PTS system, Lactose Cellobiose specific IIB subunit	-5687810034251170	-191175137559869	260380424161111	2.99785e+10	0.00201732202536821
BAP7	[UNDER]	1WST9@1307	Putative sugar-binding domain	-5687810034251170	-191175137559869	260380424161111	2.99785e+10	0.00201732202536821
BAP7	[UNDER]	4HA11@91061	Pyridine nucleotide-disulfide oxidoreductase	-5687810001787540	-191175137477526	336503932939876	0.00282964660500078	0.00469482671840684
BAP7	[UNDER]	1TPWW@1239	pyridine nucleotide-disulphide oxidoreductase dimerisation	-5687810001787540	-191175137477526	336503932939876	0.00282964660500078	0.00469482671840684
BAP7	[UNDER]	COG0535@1	pyrroloquinoline quinone biosynthetic process	-2.03125e+16	-176320059382372	236101945048666	0.0308494040226233	0.0467050544823269
BAP7	[UNDER]	COG0535@2	radical SAM domain protein	-2.03125e+16	-176320059382372	236101945048666	0.0308494040226233	0.0467050544823269
BAP7	[UNDER]	1WSMY@1307	Radical SAM superfamily	-5687810034251170	-191175137559869	260380424161111	2.99785e+10	0.00201732202536821
BAP7	[UNDER]	COG2982@1	regulation of protein targeting to membrane	-3.42508e+16	-183857777426499	289130324998993	0.0121333792783367	0.019104750705802
BAP7	[UNDER]	4H9QN@91061	regulator	-1.4254e+16	-204429361726779	343741873209583	3.65147e+08	9.11914e+09
BAP7	[UNDER]	1UHWR@1239, 4HP0H@91061	Response regulator of the LytR AlgR family COG3279	-5687810034596940	-191175137560746	255458825678991	2.47997e+10	0.00201732202536821
BAP7	[UNDER]	4HJZB@91061, 1WT4Q@1307, 4H0CQ@90964, 4HMGD@91061	RibD C-terminal domain	-2175741031799010	-112150684961533	0.444957266916384	0.00790269829048061	0.0126513653791863
BAP7	[UNDER]	1TQQJ@1239	Ribose Galactose Isomerase	-5065902084816570	-189504596669403	31286338844361	0.003069551538134	0.00506652414800049
BAP7	[UNDER]	1WSY2@1307	Ribose-5-phosphate isomerase	-5065902084816570	-189504596669403	31286338844361	0.003069551538134	0.00506652414800049
BAP7	[UNDER]	1WTRQ@1307	Ribosomal protein S21	-5.0659e+16	-189504596680111	315645932823858	0.00328136299593134	0.00540991648927371
BAP7	[UNDER]	1WTYQ@1307	SAF	-2.03125e+16	-176320059222563	238490298624417	0.0323562699354538	0.0489090564498018
BAP7	[UNDER]	1WSWM@1307	SAICAR synthetase	-1.09603e+23	-23385777766204	134571103492761	1.03487e-10	8.74161e-08
BAP7	[UNDER]	COG0176@1	sedoheptulose-7-phosphate:D-glyceraldehyde-3-phosphate glyceronetransferase activity	-5687810034251170	-191175137559869	260380424161111	2.99785e+10	0.00201732202536821
BAP7	[UNDER]	4HI0F@91061, 1WTW7@1307	Signal peptidase, peptidase S26	-1.31365e+16	-203251531176734	20942612273385	707635	2.44859e+07
BAP7	[UNDER]	2Z7ST@2	sterol binding	-5380836866471540	-190374710429838	284207518813004	9.82732e+10	0.00201732202536821
BAP7	[UNDER]	4HD61@91061, 1UYQU@1239	Sulfhydryl-activated toxin that causes cytolysis by forming pores in cholesterol containing host membranes. After binding to target membranes, the protein undergoes a major conformation change, leading to its insertion in the host membrane and formation of an oligomeric pore complex	-5380836866471540	-190374710429838	284207518813004	9.82732e+10	0.00201732202536821
BAP7	[UNDER]	1WTXG@1307	Thiamine monophosphate synthase	-4.74204e+16	-1885514949537	336987215223239	0.00727409758779175	0.0116775898670419
BAP7	[UNDER]	COG0715@1	thiamine-containing compound biosynthetic process	-5687810028399730	-191175137545027	252359834441215	2.19308e+10	0.00201732202536821
BAP7	[UNDER]	COG0352@1, COG0352@2	thiamine-phosphate diphosphorylase activity	-4.74204e+16	-1885514949537	336987215223239	0.00727409758779175	0.0116775898670419
BAP7	[UNDER]	COG0176@2, 1TP4Q@1239, 4HA8G@91061	Transaldolase is important for the balance of metabolites in the pentose-phosphate pathway	-5687810034251170	-191175137559869	260380424161111	2.99785e+10	0.00201732202536821
BAP7	[UNDER]	1WTCJ@1307	Transaldolase/Fructose-6-phosphate aldolase	-5687810034251170	-191175137559869	260380424161111	2.99785e+10	0.00201732202536821
BAP7	[UNDER]	4HMVW@91061, 1V3JU@1239, 1V8GF@1239, 4IQTV@91061, 1WTS1@1307	Transcriptional regulator, AbiEi antitoxin	-5687810000244450	-191175137473612	320426838759348	0.00192521079693968	0.00322779066480488
BAP7	[UNDER]	COG0232@1	triphosphoric monoester hydrolase activity	-2690418444394140	-180374710489673	28457646777898	0.0285599843677958	0.0434680843160093
BAP7	[UNDER]	4HUXU@91061	Type I site-specific deoxyribonuclease, HsdR family	-5687810068593810	-191175137646978	320492435647093	0.00192839445836728	0.0032312420562607
BAP7	[UNDER]	COG4096@2	Type I site-specific restriction-modification system, R (Restriction) subunit and related	-2.53295e+16	-179504596651189	266848142693217	0.0257689771265297	0.0393035062705222
BAP7	[UNDER]	1UI7V@1239	Type I site-specific restriction-modification system, R (restriction) subunit and related helicases COG4096	-4408074227687140	-187497889921332	359749398023627	0.0150158166877844	0.023412283131008
BAP7	[UNDER]	4HCVA@91061, 1TS5R@1239, 1ZQHG@1386	Type III restriction protein res subunit	-2.99381e+16	-181916217302873	271060749551687	0.0146778899832667	0.0229102717564902
BAP7	[UNDER]	4IJ7Q@91061, 1WTVH@1307, 1VG9U@1239	von Willebrand factor (vWF) type A domain	-9196089242239090	-198106609410052	346315475746208	1.61104e+10	0.00201732202536821
BAP7	[UNDER]	COG2273@1	xyloglucan:xyloglucosyl transferase activity	-8446877530741040	-196880586083253	325572688637712	1.60331e+10	0.00201732202536821
BAP7	[UNDER]	1WSMP@1307	Xylose isomerase-like TIM barrel	-5687810020226550	-191175137524296	262375702555297	3.2313e+10	0.00201732202536821
