# Supplementary material for: Genomic and phenotypic analysis of invasive Streptococcus suis isolated in Spain reveals genetic diversification and associated virulence traits
Source: Vet Res. 2024 Jan 24;55:11. doi: 10.1186/s13567-024-01267-0 (PMC10807230; doi:10.1186/s13567-024-01267-0)
Supplement: Supplementary file 7 — Additional file 7: Presence of VGs in genomes of 19 S. suis isolates. [file 13567_2024_1267_MOESM7_ESM.xlsx]

## Sheet: VAG_Presence
			S. suis isolates
gene name	Locus tag in P1/7	Gene Product	Ss_72	Ss_22	Ss_21	Ss_45	Ss_134	Ss_109	Ss_08	Ss_124	Ss_20	SS_84	Ss_106	Ss_53	Ss_46	Ss_24	Ss_48	Ss_51	Ss_52	Ss_115	Ss_107
abpb	SSU1215	Amylase-binding protein B	1	1	1	1	1	1	1	1	1	1	1	1	1	1	1	1	1	1	1
atl	SSU1127	Autolysin	1	1	1	1	1	1	1	1	1	1	1	1	1	1	1	1	1	1	1
cbp40	SSU1889	Collagen type I-Binding protein	1	1	1	1	1	1	0	0	0	0	0	0	1	0	0	0	0	0	0
cmpZ	SSU0879	IgA-specific zinc metallo-endopeptidase	1	1	1	1	1	1	1	1	1	1	1	1	1	1	1	1	1	1	1
DnaJ	SSU0281	Chaperone protein DnaJ	1	1	1	1	1	1	1	1	1	1	1	1	1	1	1	1	1	1	1
DnaK	SSU0280	Chaperone protein DnaK (heat shock protein 70)	1	1	1	1	1	1	1	1	1	1	1	1	1	1	1	1	1	1	1
EndA	SSU1009	Endonuclease A	1	1	1	1	1	1	1	1	1	1	1	1	1	1	1	1	1	1	1
eno	SSU1320	Enolase	1	1	1	1	1	1	1	1	1	1	1	1	1	1	1	1	1	1	1
fba	SSU0312	Fructose-bisphosphate aldolase	1	1	1	1	1	1	1	1	1	1	1	1	1	1	1	1	1	1	1
fbpS	SSU1311	Fibronectin and fibrinogen-binding protein	1	1	1	1	1	1	1	1	1	1	1	1	1	1	1	1	1	1	1
fhb	SSU0253	Factor H-binding protein	1	1	1	1	1	1	1	1	1	1	1	0	1	1	1	1	0	0	1
fhbp	SSU0186	Factor H-binding protein	1	1	1	1	1	1	1	1	1	1	1	1	1	1	1	0	1	1	1
gapdh	SSU0153	Glyceraldehyde-3-phosphate dehydrogenase	1	1	1	1	1	1	1	1	1	1	1	1	1	1	1	1	1	1	1
gidA	SSU1941	Glucose inhibited division protein A	1	1	1	1	1	1	1	1	1	1	1	1	1	1	1	1	1	1	1
glnA	SSU0157	Glutamine synthetase	1	1	1	1	1	1	1	1	1	1	1	1	1	1	1	1	1	1	1
gnd	SSU1541	6-phosphogluconate dehydrogenase, decarboxylating	1	1	1	1	1	1	1	1	1	1	1	1	1	1	1	1	1	1	1
guaB	SSU1960	Inosine 5-monophosphate dehydrogenase	1	1	1	1	1	1	1	1	1	1	1	1	1	1	1	1	1	1	1
LDH	SSU0927	L-lactate dehydrogenase	1	1	1	1	1	1	1	1	1	1	1	1	1	1	1	1	1	1	1
lgt	SSU1418	Prolipoprotein diacylglyceryl transferase	1	1	1	1	1	1	1	1	1	1	1	1	1	1	1	1	1	1	1
ltaA	SSU0596	Lipoteichoic acid D-alanylation	1	1	1	1	1	1	1	1	1	1	1	0	1	1	1	0	0	0	1
luxS	SSU0376	S-ribosylhomocysteinase	1	1	1	1	1	1	1	1	1	1	1	1	1	1	1	1	1	1	1
msmK	SSU1701	ATPase	1	1	1	1	1	1	1	1	1	1	1	1	1	1	1	1	1	1	1
neuB	SSU0535	N-acetylneuraminic acid	1	1	1	1	1	0	0	0	0	0	0	0	0	1	0	0	0	0	1
oatA	SSU1504	Acyltransferase family protein	1	1	1	1	1	1	1	1	1	1	1	1	1	1	1	1	1	1	1
oppA	SSU1664	Oligopeptide-binding protein OppA precursor	1	1	1	1	1	1	1	1	1	1	1	1	1	1	1	1	1	1	1
pgdA	SSU1448	Peptidoglycan GlcNAc deacetylase	1	1	1	1	1	1	1	1	1	1	1	1	1	1	1	1	1	1	1
sodA	SSU1356	Superoxide dismutase	1	1	1	1	1	1	1	1	1	1	1	1	1	1	1	1	1	1	1
srtA	SSU0925	Sortase A	1	1	1	1	1	1	1	1	1	1	1	1	1	1	1	1	1	1	1
ssnA	SSU1760	Surface-anchored DNA nuclease	1	1	1	1	1	1	1	1	1	1	1	1	1	1	1	1	1	1	1
tran	SSU0418	DNA-binding protein	1	1	1	1	1	1	0	0	0	1	1	0	1	0	0	0	0	0	0
Leyend
1	Presence
0	Absence
