# Supplementary material for: Genomic and phenotypic analysis of invasive Streptococcus suis isolated in Spain reveals genetic diversification and associated virulence traits
Source: Vet Res. 2024 Jan 24;55:11. doi: 10.1186/s13567-024-01267-0 (PMC10807230; doi:10.1186/s13567-024-01267-0)
Supplement: Supplementary file 8 — Additional file 8: Identification of mobile genetic elements in genomes of 19 S. suis isolates. [file 13567_2024_1267_MOESM8_ESM.xlsx]

## Sheet: MGE
MGE	MGE type	MGE_Group	Ss_08	Ss_20	Ss_21	Ss_22	Ss_24	Ss_45	Ss_46	Ss_48	Ss_51	Ss_52	Ss_53	Ss_72	Ss_84	Ss_106	Ss_107	Ss_109	Ss_115	Ss_124	Ss_134
Composite transposon	cn_33656_ISSsu10	cn_ISSsu10	0	0	0	0	0	0	1	0	0	0	0	0	0	0	0	0	0	0	0
Composite transposon	cn_10232_ISssu12	cn_ISssu12	0	1	0	0	0	0	0	0	0	0	0	0	0	1	0	1	0	0	0
Composite transposon	cn_11177_ISSsu12	cn_ISSsu12	0	0	0	0	0	0	1	0	0	0	0	0	0	0	0	0	0	0	0
Composite transposon	cn_16352_ISSsu12	cn_ISSsu12	0	0	0	0	0	0	0	0	0	0	0	0	0	0	0	1	0	0	0
Composite transposon	cn_9431_ISSsu12	cn_ISSsu12	1	0	0	0	0	0	0	0	0	0	0	0	0	0	0	0	0	0	0
Composite transposon	cn_19216_ISSsu13	cn_ISSsu13	0	0	0	0	0	0	0	0	0	0	0	0	0	0	1	0	0	0	0
Composite transposon	cn_10195_ISSsu13	cn_ISSsu13	0	0	0	0	0	0	0	0	0	0	1	0	0	0	0	0	0	0	0
Composite transposon	cn_12495_ISSsu13	cn_ISSsu13	0	0	0	0	0	0	0	0	1	0	0	0	0	0	0	0	0	0	0
Composite transposon	cn_15525_ISSsu13	cn_ISSsu13	0	1	0	0	0	0	0	0	0	0	0	0	0	0	0	0	0	0	0
Composite transposon	cn_25820_ISSsu13	cn_ISSsu13	0	0	0	0	0	0	0	0	0	1	0	0	0	0	0	0	0	0	0
Composite transposon	cn_2608_ISSsu13	cn_ISSsu13	0	0	0	0	0	0	0	0	0	0	0	0	0	1	0	0	0	0	0
Composite transposon	cn_31763_ISSsu13	cn_ISSsu13	0	0	0	0	0	0	0	0	0	0	1	0	0	0	0	0	0	0	0
Composite transposon	cn_32449_ISSsu13	cn_ISSsu13	0	0	0	0	0	0	0	0	1	0	0	0	0	0	0	0	0	0	0
Composite transposon	cn_32504_ISSsu13	cn_ISSsu13	0	0	0	0	0	0	0	1	0	0	0	0	0	0	0	0	0	0	0
Composite transposon	cn_33299_ISSsu13	cn_ISSsu13	0	0	0	0	0	0	0	0	0	0	1	0	0	0	0	0	0	0	0
Composite transposon	cn_35518_ISSsu13	cn_ISSsu13	0	0	0	0	0	0	0	0	0	0	0	0	0	1	0	0	0	0	0
Composite transposon	cn_38666_ISSsu13	cn_ISSsu13	0	0	0	0	0	0	0	0	1	0	0	0	0	0	0	0	0	0	0
Composite transposon	cn_40095_ISSsu13	cn_ISSsu13	0	0	0	0	0	0	0	0	0	0	0	0	1	0	0	0	0	0	0
Composite transposon	cn_40935_ISssu13	cn_ISssu13	0	0	0	1	0	0	0	0	0	0	0	0	0	0	0	0	0	0	0
Composite transposon	cn_41449_ISSsu13	cn_ISSsu13	0	0	0	0	0	0	0	0	0	0	0	0	0	1	0	0	0	0	0
Composite transposon	cn_43422_ISSsu13	cn_ISSsu13	0	0	0	0	0	0	0	0	1	0	0	0	0	0	0	0	0	0	0
Composite transposon	cn_43755_ISSsu13	cn_ISSsu13	0	0	0	0	0	0	0	0	0	0	1	0	0	0	0	0	0	0	0
Composite transposon	cn_46167_ISSsu13	cn_ISSsu13	0	0	0	0	0	0	0	0	0	0	0	0	0	1	0	0	0	0	0
Composite transposon	cn_46176_ISSsu13	cn_ISSsu13	0	0	0	0	0	0	0	0	0	0	0	0	1	0	0	0	0	0	0
Composite transposon	cn_18038_ISSsu4	cn_ISSsu4	0	0	0	0	0	0	0	1	0	0	0	0	0	0	0	0	0	0	0
Composite transposon	cn_31579_ISSsu4	cn_ISSsu4	0	0	0	1	0	0	0	0	0	0	0	0	0	0	0	0	0	0	0
Composite transposon	cn_39780_ISSsu4	cn_ISSsu4	0	0	0	0	0	0	0	0	0	0	0	1	0	0	0	0	0	0	1
Composite transposon	cn_40354_ISSsu4	cn_ISSsu4	0	0	0	0	0	1	0	0	0	0	0	0	0	0	0	0	0	0	0
Composite transposon	cn_6857_ISSsu4	cn_ISSsu4	0	0	0	0	0	0	0	1	0	0	0	0	0	0	0	0	0	0	0
Composite transposon	cn_952_ISSsu4	cn_ISSsu4	0	0	0	0	0	0	0	1	0	0	0	0	0	0	0	0	0	0	0
Composite transposon	cn_9731_ISSsu4	cn_ISSsu4	0	0	0	1	0	0	0	0	0	0	0	0	0	0	0	0	0	0	0
Composite transposon	cn_9951_ISSsu4	cn_ISSsu4	0	0	0	0	0	0	0	1	0	0	0	0	0	0	0	0	0	0	0
Composite transposon	cn_10527_ISSsu6	cn_ISSsu6	0	0	0	0	0	0	0	0	0	0	0	0	0	0	0	0	1	0	0
Composite transposon	cn_12369_ISSsu6	cn_ISSsu6	0	0	0	0	0	0	0	0	0	0	0	0	0	0	0	0	1	0	0
Composite transposon	cn_12828_ISssu6	cn_ISssu6	0	0	0	0	0	0	0	0	0	0	0	0	0	0	0	0	1	0	0
Composite transposon	cn_13437_ISSsu6	cn_ISSsu6	0	1	0	0	0	0	0	0	0	0	0	0	0	0	0	0	0	0	0
Composite transposon	cn_14314_ISSsu6	cn_ISSsu6	0	0	0	0	0	0	0	0	0	0	0	0	0	0	0	0	1	0	0
Composite transposon	cn_1655_ISSsu6	cn_ISSsu6	0	0	0	0	0	0	0	0	0	0	0	0	0	0	1	0	0	0	0
Composite transposon	cn_26541_ISSsu6	cn_ISSsu6	0	0	0	0	0	0	0	0	0	0	0	0	0	0	0	0	1	0	0
Composite transposon	cn_28045_ISSsu6	cn_ISSsu6	0	0	0	0	0	0	0	0	0	0	0	0	0	0	0	0	1	0	0
Composite transposon	cn_28928_ISSsu6	cn_ISSsu6	0	0	0	0	0	0	0	0	0	0	0	0	0	0	0	0	1	0	0
Composite transposon	cn_31170_ISSsu6	cn_ISSsu6	0	0	0	0	0	1	0	0	0	0	0	0	0	0	0	0	0	0	0
Composite transposon	cn_34936_ISSsu6	cn_ISSsu6	0	0	0	0	0	0	0	0	0	0	0	0	0	0	0	0	1	0	0
Composite transposon	cn_35653_ISSsu6	cn_ISSsu6	0	0	0	0	0	0	0	0	0	0	0	0	0	0	0	0	1	0	0
Composite transposon	cn_3586_ISSsu6	cn_ISSsu6	0	1	0	0	0	0	0	0	0	0	0	0	0	0	0	0	0	0	0
Composite transposon	cn_39321_ISSsu6	cn_ISSsu6	0	0	0	0	0	0	0	0	0	0	0	0	0	0	0	0	1	0	0
Composite transposon	cn_41446_ISSsu6	cn_ISSsu6	0	0	0	0	0	0	0	0	0	0	0	0	0	1	0	0	0	0	0
Composite transposon	cn_46161_ISSsu6	cn_ISSsu6	0	0	0	0	0	0	0	0	0	0	0	0	0	1	0	0	0	0	0
Composite transposon	cn_46170_ISSsu6	cn_ISSsu6	0	0	0	0	0	0	0	0	0	0	0	0	1	0	0	0	0	0	0
Composite transposon	cn_48222_ISSsu6	cn_ISSsu6	0	0	0	0	0	0	0	0	0	0	0	0	0	0	0	0	1	0	0
Composite transposon	cn_6367_ISSsu6	cn_ISSsu6	0	1	0	0	0	0	0	0	0	0	0	0	0	0	0	0	0	0	0
Composite transposon	cn_7990_ISSsu6	cn_ISSsu6	0	0	0	0	0	0	0	0	0	0	0	0	0	0	0	0	1	0	0
Composite transposon	cn_10058_ISSsu7	cn_ISSsu7	0	0	0	0	0	0	0	0	0	0	0	0	0	0	0	1	0	0	0
Composite transposon	cn_10453_ISSsu7	cn_ISSsu7	0	0	0	0	1	0	0	0	0	0	0	0	0	0	0	0	0	0	0
Composite transposon	cn_11152_ISSsu7	cn_ISSsu7	0	0	0	0	0	0	1	0	0	0	0	0	0	0	0	0	0	0	0
Composite transposon	cn_11697_ISSsu7	cn_ISSsu7	0	0	0	0	1	0	0	0	0	0	0	0	0	0	0	0	0	0	0
Composite transposon	cn_12966_ISSsu7	cn_ISSsu7	0	0	0	0	0	0	1	0	0	0	0	0	0	0	0	1	0	0	0
Composite transposon	cn_14457_ISSsu7	cn_ISSsu7	0	0	0	0	0	0	1	0	0	0	0	0	0	0	0	0	0	0	0
Composite transposon	cn_14595_ISSsu7	cn_ISSsu7	0	0	0	0	1	0	0	0	0	0	0	0	0	0	0	0	0	0	0
Composite transposon	cn_15313_ISSsu7	cn_ISSsu7	0	1	0	0	0	0	0	0	0	0	0	0	0	0	0	0	0	0	0
Composite transposon	cn_18895_ISSsu7	cn_ISSsu7	0	1	0	0	0	0	0	0	0	0	0	0	0	0	0	0	0	0	0
Composite transposon	cn_20110_ISSsu7	cn_ISSsu7	0	0	0	0	0	0	0	0	0	0	0	0	0	0	0	0	1	0	0
Composite transposon	cn_20833_ISSsu7	cn_ISSsu7	0	0	0	0	0	0	0	0	0	0	1	0	0	0	0	0	0	0	0
Composite transposon	cn_24624_ISSsu7	cn_ISSsu7	0	0	0	0	1	0	0	0	0	0	0	0	0	0	0	0	0	0	0
Composite transposon	cn_25390_ISSsu7	cn_ISSsu7	0	0	0	0	1	0	0	0	0	0	0	0	0	0	0	0	0	0	0
Composite transposon	cn_25516_ISSsu7	cn_ISSsu7	0	0	0	0	0	0	0	0	0	0	1	0	0	0	0	0	0	0	0
Composite transposon	cn_28442_ISSsu7	cn_ISSsu7	0	0	0	0	1	0	0	0	0	0	0	0	0	0	0	0	0	0	0
Composite transposon	cn_29666_ISSsu7	cn_ISSsu7	0	1	0	0	0	0	0	0	0	0	0	0	0	0	0	0	0	0	0
Composite transposon	cn_31913_ISSsu7	cn_ISSsu7	0	0	0	0	0	1	0	0	0	0	0	0	0	0	0	0	0	0	0
Composite transposon	cn_3563_ISSsu7	cn_ISSsu7	0	0	0	0	0	0	1	0	0	0	0	0	0	0	0	0	0	0	0
Composite transposon	cn_4354_ISSsu7	cn_ISSsu7	0	0	0	0	0	0	0	0	0	0	0	0	0	0	0	0	0	0	1
Composite transposon	cn_44354_ISSsu7	cn_ISSsu7	0	0	0	0	1	0	0	0	0	0	0	0	0	0	0	0	0	0	0
Composite transposon	cn_47246_ISSsu7	cn_ISSsu7	0	0	0	0	0	0	0	0	0	0	0	1	0	0	0	0	0	0	0
Composite transposon	cn_47247_ISSsu7	cn_ISSsu7	0	0	1	1	0	1	0	0	0	0	0	0	0	0	0	0	0	0	1
Composite transposon	cn_47313_ISSsu7	cn_ISSsu7	0	0	0	0	0	0	0	0	0	0	0	0	0	0	1	0	0	0	0
Composite transposon	cn_51096_ISSsu7	cn_ISSsu7	0	0	0	0	0	0	1	0	0	0	0	0	0	0	0	0	0	0	0
Composite transposon	cn_7634_ISSsu7	cn_ISSsu7	0	0	0	0	1	0	0	0	0	0	0	0	0	0	0	0	0	0	0
Composite transposon	cn_9234_ISSsu7	cn_ISSsu7	0	0	0	0	1	0	0	0	0	0	0	0	0	0	0	0	0	0	0
Insertion sequence	ISSsu10	ISSsu10	0	1	2	2	0	2	1	0	2	0	0	2	1	1	0	1	0	0	1
Insertion sequence	ISSsu11	ISSsu11	8	0	0	0	0	0	0	0	0	0	0	0	0	0	4	0	0	1	0
Insertion sequence	ISSsu12	ISSsu12	2	4	0	0	12	0	1	2	0	1	2	0	2	0	2	2	3	2	0
Insertion sequence	ISSsu13	ISSsu13	2	2	0	1	6	0	1	7	8	4	5	0	6	7	5	0	3	0	0
Insertion sequence	ISSsu4	ISSsu4	0	0	1	4	0	2	0	11	0	1	0	2	0	0	2	0	0	0	2
Insertion sequence	ISSsu5	ISSsu5	0	0	0	0	0	0	0	0	0	0	0	0	0	0	0	0	0	0	1
Insertion sequence	ISSsu6	ISSsu6	1	7	1	1	0	1	2	0	0	0	0	1	3	5	1	2	12	1	0
Insertion sequence	ISSsu7	ISSsu7	2	12	4	4	16	6	17	1	0	0	5	4	3	2	6	11	4	0	5
Plasmid	rep22	rep22	0	0	0	0	0	0	0	1	0	0	0	0	0	0	0	0	0	0	0
Plasmid	repUS43	repUS43	0	0	0	1	0	0	0	0	1	0	0	0	0	0	0	0	0	0	0
Integrative and Conjugative Element	Tn6009	Tn6009	0	0	0	1	0	0	0	0	1	0	0	0	0	0	0	0	0	0	0
Leyend	0	absence
	1	presence

## Sheet: SUMMARY
MGE_Group	Ss_08	Ss_20	Ss_21	Ss_22	Ss_24	Ss_45	Ss_46	Ss_48	Ss_51	Ss_52	Ss_53	Ss_72	Ss_84	Ss_106	Ss_107	Ss_109	Ss_115	Ss_124	Ss_134
cn_ISSsu10	0	0	0	0	0	0	1	0	0	0	0	0	0	0	0	0	0	0	0	1
cn_ISssu12	1	1	0	0	0	0	1	0	0	0	0	0	0	1	0	2	0	0	0	6
cn_ISSsu13	0	1	0	1	0	0	0	2	4	1	4	0	2	4	1	0	0	0	0	20
cn_ISSsu4	0	0	0	2	0	1	0	4	0	0	0	1	0	0	0	0	0	0	1	9
cn_ISSsu6	0	3	0	0	0	1	0	0	0	0	0	0	1	2	1	0	12	0	0	20
cn_ISSsu7	0	3	1	1	9	2	5	0	0	0	2	1	0	0	1	2	1	0	2	30
ISSsu10	0	1	2	2	0	2	1	0	2	0	0	2	1	1	0	1	0	0	1	16
ISSsu11	8	0	0	0	0	0	0	0	0	0	0	0	0	0	4	0	0	1	0	13
ISSsu12	2	4	0	0	12	0	1	2	0	1	2	0	2	0	2	2	3	2	0	35
ISSsu13	2	2	0	1	6	0	1	7	8	4	5	0	6	7	5	0	3	0	0	57
ISSsu4	0	0	1	4	0	2	0	11	0	1	0	2	0	0	2	0	0	0	2	25
ISSsu5	0	0	0	0	0	0	0	0	0	0	0	0	0	0	0	0	0	0	1	1
ISSsu6	1	7	1	1	0	1	2	0	0	0	0	1	3	5	1	2	12	1	0	38
ISSsu7	2	12	4	4	16	6	17	1	0	0	5	4	3	2	6	11	4	0	5	102
rep22	0	0	0	0	0	0	0	1	0	0	0	0	0	0	0	0	0	0	0	1
repUS43	0	0	0	1	0	0	0	0	1	0	0	0	0	0	0	0	0	0	0	2
Tn6009	0	0	0	1	0	0	0	0	1	0	0	0	0	0	0	0	0	0	0	2
	16	34	9	18	43	15	29	28	16	7	18	11	18	22	23	20	35	4	12
