# Supplementary material for: Genomic and phenotypic analysis of invasive Streptococcus suis isolated in Spain reveals genetic diversification and associated virulence traits
Source: Vet Res. 2024 Jan 24;55:11. doi: 10.1186/s13567-024-01267-0 (PMC10807230; doi:10.1186/s13567-024-01267-0)
Supplement: Supplementary file 9 — Additional file 9: Recombination breakpoints found in genome sequences of 19 S. suis isolates. [file 13567_2024_1267_MOESM9_ESM.xlsx]

## Sheet: Hoja1
Gene	ID_EVENT	Number_of_positive_tests	Begining_BreakPoint	Ending_BreakPoint	Probability_uncorrected	Probability_Corrected	KA P-Value	global P-value
epf	1	7	6708	7608	3.188e-106	9.119e-104
epf	2	7	Undet (3)	1020			5.72e-85	1.633e-82
epf	3	5	11340	Undet (12016)	6.989e-62	1.998e-59
epf	4	7
epf	5	6	731	912	6.656e-37	1.903e-34
epf	6	7
epf	7	7
epf	8	6	Undet (8499)	Undet (10172)			2.18e-28	6.34e-26
epf	9	4
epf	10	5
epf	11	7
epf	12	7
epf	13	7
epf	14	1
epf	15	7
epf	16	6	Undet (24)	1005	5.983e-13	1.711e-10
epf	17	4
epf	18	6
epf	19	6	10900	10963	3.012e-12	8.622e-10
epf	20	6
epf	21	4
epf	22	4
epf	23	6
epf	24	3
epf	25	1
epf	26	3	Undet (10626)	11329			1.36e-06	0.00038896
epf	27	3
epf	28	1
epf	29	1
epf	30	1
epf	31	1
epf	32	1
htpsC	1	6	10278	Undet (12449)	1.28e-32	2.112e-30
htpsC	2	7	10485	Undet (12449)			3.59e-25	5.923e-23
htpsC	3	5	10890	11198	4.416e-25	7.287e-23
htpsC	4	6	2488	3003			5.04e-22	8.316e-20
htpsC	5	7	9795	10606			1.38e-19	2.277e-17
htpsC	6	7	10012	10603	1.982e-12	3.271e-10
htpsC	7	4	3639	3884			8.5e-12	1.4025e-09
htpsC	8	6	5284	7016			5.12e-12	8.448e-09
htpsC	9	5
htpsC	10	6	10972	11490			1.7e-11	2.805e-09
htpsC	11	4	10118	10630	3.044e-10	5.023e-08
htpsC	12	5
htpsC	13	7
htpsC	14	5
htpsC	15	6	Undet (3113)	Undet (5157)			1.17e-08	1.9305e-06
htpsC	16	5	Undet (11941)	12312	1.587e-08	2.619e-06
htpsC	17	6
htpsC	18	4
htpsC	19	6
htpsC	20	6	12276	Undet (12449)			6.05e-07	9.9825e-05
htpsC	21	2
htpsC	22	3	Undet (2933)	4938			1.46e-05	0.002409
htpsC	23	5
htpsC	24	5	Undet (3900)	5110	1.971e-06	0.0003253
htpsC	25	1
htpsC	26	4
htpsC	27	3
hylA	1	7	18452	Undet (22918)	4.466e-73	1.202e-70
hylA	2	6	3722	22021			7.24e-41	1.592e-38
hylA	3	6	3723	22021			1.27e-29	2.794e-37
hylA	4	6	3940	22275	2.799e-33	6.158e-31
hylA	5	6	21257	22064	9.412e-25	2.07
hylA	6	5	Undet (22276)	Undet (22906)	1.306e-17	2.873e-15
hylA	7	6	1388	2126			4.72e-15	1.038e-12
hylA	8	7	1028	3177	1.145e-12	25200000000
hylA	9	5	382	951			3.41e-11	7.502e-09
hylA	10	5	382	1274	1.439e-10	3.167e-08
hylA	11	5
hylA	12	6	22350	22706	5.701e-09	1.254e-06
hylA	13	6	Undet (1)	Undet (222)	2.404e-08	5.259e-06
hylA	14	5	Undet (1980)	Undet (3393)			2.47e-08	5.434e-06
hylA	15	5
hylA	16	6	Undet(123)	633	3.57e-07	7.855e-05
hylA	17	7	Undet (22275)	22550	4.724e-09	1.039e-06
hylA	18	5
hylA	19	4
hylA	20	5
hylA	21	2
hylA	22	5	Undet (22194)	Undet (22792)	7.901e-07	0.0001738
hylA	23	5	Undet (3178)	Undet (3380)	634400000	1.395e-05
hylA	24	2
hylA	25	6	1210	1622			1.53e-06	0.0003366
hylA	26	1
hylA	27	3
hylA	28	4	Undet (3263)	Undet (3787)	0.000104	0.02289
hylA	29	6
igA	1	6	9100	undet (48696)	4.615e-130	3.766e-127
igA	2	6	15244	85348			8.17e-107	6.666e-104
igA	3	7
igA	4	5	8370	15036	7.349e-70	5,997Ee-67
igA	5	7
igA	6	7
igA	7	5
igA	8	7
igA	9	7	Undet (1)	1360	2.652e-05	0.02164
igA	10	5	Undet (7100)	8175	3.871e-30	3.158e-27
igA	11	7
igA	12	6	Undet (5322)	7792	1.17e-16	9.555e-14
igA	13	5
igA	14	7	Unet (5319)	Undet (15111)	7.145e-10	5.83e-07
igA	15	3	1622	1825	7.029e-14	5.736e-11
igA	16	5	555	854			1.27e-12	1.03632e-09
igA	17	5
igA	18	2
igA	19	7
igA	20	4
igA	21	4	Undet (98)	1098	3.112e-09	2540000
igA	22	4
igA	23	6
igA	24	3
igA	25	5
igA	26	3
igA	27	3
igA	28	4
igA	29	1
igA	30	2
igA	31	3
igA	32	1
igA	33	2
igA	34	3
mrp	5	1
mrp	25	1
mrp	28	1
mrp	31	1
mrp	33	1
mrp	1	6	11796	13192	7.904e-55	2.26e-52
mrp	4	6	Undet (2008)	3720			1.69e-54	4.833e-52
mrp	9	7	Undet (1)	Undet (5649)	1.122e-29	3.209e-27
mrp	10	7	Undet (13276)	14056	7.11e-12	2.033e-09
mrp	12	7	13655	14090	1.24e-17	3.547e-15
mrp	13	4	Undet (13193)	Undet (15950)	3.377e-17	9.66e-15
mrp	15	4	Undet (12687)	Undet (15627)	1.957e-15	5.599e-13
mrp	16	3	Undet (13088)	Undet (15608)	1.046e-13	2.993e-11
mrp	18	6	13142	Undet (13617)	1.763e-10	5.043e-08
mrp	22	5	Undet (4920)	13772	3.271e-08	9.357e-06
mrp	27	4	Undet (14136)	14360	9.679e-06	0.002768
mrp	2	7
mrp	3	7
mrp	6	6
mrp	7	6
mrp	8	4
mrp	11	7
mrp	14	6
mrp	17	4
mrp	19	7
mrp	20	7
mrp	21	2
mrp	23	5
mrp	24	3
mrp	26	3
mrp	29	4
mrp	30	3
mrp	32	4
ofs	1	6	6148	7254	1.98e-41	1.108e-38
ofs	2	6	6148	7254	1.98e-41	1.108e-38
ofs	3	6	6660	Undet (11021)			3.21e-32	1.797e-29
ofs	4	7	543	2666	7.375e-22	4.13e-19
ofs	5	6	Undet (7253)	7476	6.802e-21	3.809e-18
ofs	6	7
ofs	7	7	5497	Undet (6333)	1.225e-16	6.863e-14
ofs	8	6
ofs	9	4	13416	14976	9.281e-12	5.197e-09
ofs	10	6
ofs	11	7
ofs	12	5
ofs	13	5	7340	Undet (7796)			3.41e-09	1.9096e-06
ofs	14	4
ofs	15	3
ofs	16	6
ofs	17	3
ofs	18	1
ofs	19	1
ofs	20	1
ofs	21	3
ofs	22	2
sbp2	1	7	492	4412			1.04e-248	4.732e-246
sbp2	2	7	454	4412			7.81e-200	3.553e-197
sbp2	3	7	21258	24092			1.81e-214	8.235e-212
sbp2	4	7	Undet (25)	4085			1.68e-187	7.644e-185
sbp2	5	7	21832	22848			6.64e-173	3.021e-170
sbp2	6	6	461	2952			6.57e-169	2.989e+166
sbp2	7	7
sbp2	8	1
sbp2	9	7
sbp2	10	1
sbp2	11	7
sbp2	12	5	2942	14846	4.543e-32	2.067e-29
sbp2	13	7
sbp2	14	6	Undet (4446)	14402	3.19e-23	1.451e-20
sbp2	15	7
sbp2	16	6	Undet (3091)	4624	8.18e-20	3.722e-17
sbp2	17	6
sbp2	18	6
sbp2	19	6
sbp2	20	5
sbp2	21	3
sbp2	22	4
sbp2	23	3	23856	24032			5.9e-13	2.6845e-10
sbp2	24	6	3615	Undet (4377)	1.153e-11	5.247e-09
sbp2	25	6	Undet (14450)	19812	2.961e-11	1.347e-08
sbp2	26	6	17803	20396			1.42e-09	6.461e-07
sbp2	27	5
sbp2	28	5	17803	20109			3.53e-09	1.60615e-06
sbp2	29	1
sbp2	30	7
sbp2	31	5
sbp2	32	6
sbp2	33	6
sbp2	34	7
sbp2	35	3
sbp2	36	3
sbp2	37	5
sbp2	38	1
sbp2	39	2
sbp2	40	2
sbp2	41	2
sbp2	42	3
sbp2	43	3
sbp2	44	7
sbp2	45	5
sbp2	46	2
sbp2	47	3
sbp2	48	2
sbp2	49	1
sbp2	50	4
sbp2	51	1
sbp2	52	1
sly	1	7
sly	2	5
sly	3	6	6462	Undet (9178)	1.528e-19	1.834e-17
sly	4	6	6417	Undet (9178)	3.644e-19	4.373e-17
sly	5	5
sly	6	5
sly	7	2
sly	8	4
srtF	1	6
srtF	2	7
srtF	3	7	Undet (1)	978	7.931e-23	2.268e-20
srtF	4	6	1907	3106			7.81e-19	2.233e-16
srtF	5	6
srtF	6	7	230	376	3.783e-14	1.081e-11
srtF	7	7	Undet (1)	1064	1.356e-13	3.879e-11
srtF	8	4	Undet (1)	328	6.773e-13	1.937e-10
srtF	9	6
srtF	10	6
srtF	11	7
srtF	12	3
srtF	13	3
srtF	14	2
srtF	15	7
srtF	16	3
srtF	17	2
srtF	18	5
srtF	19	3
srtF	20	5
srtF	21	2
srtF	22	4
srtF	23	6
srtF	24	3
